# Supplementary material for: Aquatic nitrous oxide reductase gene (nosZ) phylogeny and environmental distribution
Source: Front Microbiol. 2024 May 21;15:1407573. doi: 10.3389/fmicb.2024.1407573 (PMC11148229; doi:10.3389/fmicb.2024.1407573)
Supplement: Supplementary file 1 [file Data_Sheet_1.zip]

Archive with 7 entries (7 files):
- Table 1 - 2024-05-07T175937.075.DOCX
- Table 2 - 2024-05-07T175726.413.XLSX
- Table 3 - 2024-05-07T175727.273.XLSX
- Image 1 (12).PNG
- Image 2 (53).JPEG
- Image 3 (25).JPEG
- Figure Legends.docx
