# Supplementary material for: Aquatic nitrous oxide reductase gene (nosZ) phylogeny and environmental distribution
Source: Front Microbiol. 2024 May 21;15:1407573. doi: 10.3389/fmicb.2024.1407573 (PMC11148229; doi:10.3389/fmicb.2024.1407573)
Supplement: Supplementary file 1 [file Data_Sheet_1.zip › Table 2 - 2024-05-07T175726.413.XLSX]

## Sheet: Sheet1
Supplmentary Table 2: 5' Region
Archetype Label	Representative archetype sequence	Accession # of closest match	blastn % query coverage	blastn % identity	Organism name	genus / family	phylum / class	# sequences in archtype	representative isolation source	all isolation sources in archtypes	Clade
nosZL_1	CCTGGCGCAGATGACCGCCAACGAGCAGGACTGGGCGGTGATCTTCGACATCAAGGCGATCGAGGCCGCG	FJ686422.1	100	100	Uncultured bacterium	unknown	Pseudomonadota / Gammaproteobacteria & alphaproteobacteria	75	marine sediment	marine sediment	I
nosZL_2	CGAGGTCACCGCCTCGCAGCGCGACCGCGACTACATCGCGGCCATCGACTGGCGCCTGGCCGAGAAGGCG	JN882602.1	100	100	Anaeromyxobacter dehalogenans strain DCP18	Anaeromyxobacteraceae / Anaeromyxobacter	Myxococcota / Myxococcia	8	terrestrial	terrestrial	II
nosZL_3	CCTGGCCGAGATGACCGAAAVCGAGCTGGACCACGTGGTTGTCTTCAACCTCAAGGAAATCGAAGCCGGC	FJ686253.1	100	94.29	Uncultured bacterium	unknown	Pseudomonadota / alphaproteobacteria	18	marine sediment	marine sediment, marine	I
nosZL_4	CCTCGGCCAGATGACCTCGAGCGAGCAGGACTGGGCGGTGGTCTTCGACATCAAGCGCATCGAGGCCGCG	FJ626872.1	100	100	Uncultured bacterium	unknown	Pseudomonadota / alphaproteobacteria	18	marine sediment	marine sediment	I
nosZL_5	AGAAGTTAATGCTTCACAAAACGATAAAGATTTTATTGCAGCTATAAACTGGAAAAAAATTGAAGAATAT	CP063201.1	98	95.65	Mesoflavibacter sp. SCSIO 43206	Mesoflavibacter / Flavobacteriaceae	(FCB) Bacteroidota / Flavobacteriia	5	marine	marine	II
nosZL_6	TCTCGCCGGCATGACCGCAAACGAGCAGGACTGGGCGGTGGTGTTTGATATCAAGCGTATCGAGGACGGT	DQ431877.1	100	100	Uncultured alpha proteobacterium	unknown	Pseudomonadota / alphaproteobacteria	5	marine sediment	marine sediment	I
nosZL_7	CCTCACTCAGATGACCGCCAACGAGCAGGACTGGGCCGTCATTTTCGACATCAAGCGCATCGAGGCAGCC	FJ686323.1	100	100	Uncultured bacterium	unknown	Pseudomonadota / Gammaproteobacteria	7	marine sediment	marine sediment	I
nosZL_8	CCTGGCCGAGATGACCGAGAACGAGATGGACCATGTTGTTGTGTTCAACCTCAAAGCGATCGAAGAAGCG	JF274960.1	100	100	Uncultured bacterium	unknown	unknown	5	marine	marine, marine OMZ	I
nosZL_9	CGAAGCCGGCTGCTCCGCCAAGGACAGCGACTTCCTGCACGTGATCAACTGGAAGAAGGCCGCCGAGCTG	SCQC01000928.1	100	100	Magnetospirillum sp. isolate	Magnetospirillum / Rhodospirillaceae	Pseudomonadota / alphaproteobacteria	11	terrestrial	Freshwater & Estuary systems, terrestrial	II
nosZL_10	CCTCGCCGAGATGACCGCGAACGAGATGGACCACGTCGTGATCTTCAATATCAAGGAGATCGAGAAGGGC	EU045917.1	100	100	Uncultured bacterium	unknown	unknown	43	marine	marine	I
nosZL_11	CCTGGCGGAAATGACCGCCAACGAGCAGGACTGGGCGGTGGTGTTCGACATCGAAGCCATCGAAGCCGGT	DQ289966.1	100	100	Uncultured alpha proteobacterium	unknown	Pseudomonadota / alphaproteobacteria	6	marine sediment	marine sediment	I
nosZL_12	CCTGGCCGAGATGACGGCAAGCGAGATGGACCATGTGGTGGTCTTCAACATCGCAGAGATCGAAAAGGGT	FJ686481.1	100	100	Uncultured bacterium	unknown	unknown	4	marine sediment	marine sediment, marine	I
nosZL_13	CCTCGAGGAGATGACCGCCAACGAGCAGGACTGGGCGGTCATTTTCAACATCGCTCGAATCGAGGCGGCG	DQ289967.1	100	100	Uncultured alpha proteobacterium	unknown	Pseudomonadota / alphaproteobacteria	4	marine sediment	marine sediment	I
nosZL_14	CCTTGCCGAGATGACCGAGAACGAGCTGGACCACGTTGTGGTGTTCAACCTGAAAGAAATCGAAGCGGGT	FJ686372.1	92	90.77	Uncultured bacterium	unknown	unknown	9	marine sediment	marine sediment, marine	I
nosZL_15	GCTGGCGGAGATGACGGCCAAGGAGCAGGACTGGCTGGTCGTCTTCAACCTCAAGCGCATCGAGGAAGCC	CP000613.2	100	100	Rhodospirillum centenum SW ATCC 51521	Rhodospirillum / Rhodospirillaceae	Pseudomonadota / alphaproteobacteria	4	Freshwater & estruary systems	terrestrial, Freshwater & Esturary system, marine	I
nosZL_16	GCTCGAAGAGATGACTGCCAACGAGCAGGACTGGGCCATCGTGTTCGACATCAAGGCGATCGAGGCCGCG	DQ289960.2	100	100	Uncultured alpha proteobacterium	unknown	Pseudomonadota / alphaproteobacteria	8	marine sediment	marine sediment	I
nosZL_17	CCTGGCGGACATGATGGCGAGCGAGCAGGACTGGGTCGTCATCTTCAACCTGAAGCGGATCGAGGAGGCG	CP026526.1	100	100	Sinorhizobium meliloti strain AK21	Sinorhizobium / Rhizobiaceae	Pseudomonadota / alphaproteobacteria	8	marine	terrestrial, marine, marine sediment	I
nosZL_18	CTTGGCCGAGATGACCGCCAACGAACAGGATTGGGCGGTGGTGTTCAACATCCCGCGCATCGAGGCGGCG	DQ431871.1	100	100	Uncultured alpha proteobacterium	unknown	Pseudomonadota / alphaproteobacteria	3	marine sediment	marine sediment	I
nosZL_19	CCTGGGTGGAATGATCGCCAACGAACGCGACTGGGCGGTAGTGTTCGACATCAAGGCGATCGAGGCCGGC	FJ686241.1	100	100	Uncultured bacterium	unknown	Pseudomonadota / Gammaproteobacteria & alphaproteobacteria	8	marine sediment	marine sediment, hydrothermal vent systems	I
nosZL_20	CCTTGCCGAAATGACCGCAAATGAGCTTGATCATGTGGTGGTTTTTAACATTGCCGAGATTGAGGCAGGC	FJ686401.1	100	100	Uncultured bacterium	unknown	unknown	16	marine sediment	marine sediment	I
nosZL_21	CCTGACCGGCATGATAGCCAACGAACGCGATTGGGCAGTGGTCTTTGATATCAAGGCAATCGAAGCCGGC	FJ686408.1	100	100	Uncultured bacterium	unknown	Pseudomonadota / Gammaproteobacteria	6	marine sediment	marine sediment	I
nosZL_22	CCTGGCCGAGATGACTGCGAATGAGACGGACCATGTGGTTGTCTTCAACCTCAAGGAAATTGAAGCGGGC	FJ686380.1	100	100	Uncultured bacterium	unknown	Pseudomonadota / alphaproteobacteria	3	marine sediment	marine sediment	I
nosZL_23	CCTTGGCGAGATGATGGAAGCCGAGATGGATCATGTCGTCATCTTCAACCTGGCCGAGATCGAGGCCGGC	EU045889.1	100	100	Uncultured bacterium	unknown	unknown	3	marine	marine, marine sediment	I
nosZL_24	TGAAGCTGGTATGTCAAGAAATGATACTGACTTCTTACACGTATATAATTGGGAAAAATTAGCTAAATTA	CP054052.1	82	96.55	Poseidonibacter lekithochrous strain DSM 100870	Poseidonibacter / Arcobacteraceae	Campylobacterota / Epsilonproteobacteria	6	marine	marine	II
nosZL_25	GGTGGAAGAAGCCTCGGCCAACGAGCAGGACTGGGTCGTGGTGTTCAACATCAAGCGCATCGAAGAAGCC	CP002287.1	100	100	Achromobacter xylosoxidans A8	Achromobacter / Alcaligenaceae	Pseudomonadota / betaproteobacteria	2	terrestrial	terrestrial, Freshwater & Esturary system	I
nosZL_26	CGAGGTGACCGCGAGCCAGAAGGATCGTGACTACCTCGTGTTCGTGAACTGGAAGCAGGCCACCGCAGCG	JN882611.1	100	100	Uncultured bacterium	unknown	unknown	2	terrestrial	terrestrial	II
nosZL_27	GGAGGTGACCGCGTCTCAGCGCGATCGCGACTACATCGCCGCGGTGGACTGGCGCGCGGCGGAGAAGGCC	JN882628.1	100	100	Uncultured bacterium	unknown	unknown	2	terrestrial	terrestrial	II
nosZL_28	TGAAGTGAATGCATCTCAAAATGATAAAGATTTTATTGCGGCAGTTAATTGGAAAAAAGCAGAAGAATAC	CP092099.1	97	88.24	Sabulilitoribacter sp. BrNp1-15	Flaviramulus / Flavobacteriaceae	(FCB) Bacteroidota / Flavobacteriia	4	marine	marine, marine OMZ	II
nosZL_29	CCTCGGTGGCATGATGCGCAACGAGCGCGATTGGGTGGTGGTATTCAACATCCCGCGCATCGAAGCGGCG	AJ703958.2	100	100	Uncultured bacterium	unknown	Pseudomonadota / Gammaproteobacteria	4	terrestrial	terrestrial, marine OMZ	I
nosZL_30	VCTCGCCGAGATGACGTCCAATGAGCAGGACTGGGTGGTGGTGTTCGATATCAAGCGTATYGAGGCCGCG	AF119954.1	98	92.75	Uncultured bacterium	unknown	unknown	13	marine sediment	marine sediment	I
nosZL_31	CCTGGCCGAGATGACCGAAAGCGAGCTTGACCATGTTGTCGTGTTCAACCTCAAGGCCATCGAGGAAGGC	FJ686235.1	100	100	Uncultured bacterium	unknown	Pseudomonadota / alphaproteobacteria	10	marine sediment	marine sediment	I
nosZL_32	AATTTCCGAGATGCTCGCCAGCGACCTGGACTACCTCGTCGTTTTCAACTGGGATCGTATCAAAGAAGCC	no significant match				unknown	unknown	26	marine OMZ	marine OMZ	I
nosZL_33	agaggtgaatgcatctcagcgagataaggactttattgctgctgttaattggaagaaggctgaggaatat	no significant match				unknown	(FCB) Candidatus Marinimicrobia	6	marine OMZ	marine OMZ	II
nosZL_34	TGAAATTAATGCTTCGAAAAATGATAAAGACTTTATTGCTGCAGTTAACTGGAAACTCGCAGAGAAGTAT	CP003418.1	100	100	Ignavibacterium album JCM 16511	Ignavibacterium / Ignavibacteriaceae	(FCB) Ignavibacteriota / Ignavibacteria	5	aquatic other	Other aquatic	II
nosZL_35	AGAGGTAAATGCATCGCAAAATGATAAGGATTTCATTGCTGCAATTAACTGGAAAAAAATTGTAGAATAT	CP094494.1	100	98.57	Winogradskyella sp. MH6	Winogradskyella / Flavobacteriaceae	(FCB) Bacteroidota / Flavobacteriia	7	marine	marine	II
nosZL_36	AGAAGTTAATGCCTCTCAGAATGATAAAGATTTTATCGCTGCTGTTAACTGGAAGAAAATCGAAGAATAT	CP002157.1	100	100	Maribacter sp. HTCC2170	Maribacter / Flavobacteriaceae	(FCB) Bacteroidota / Flavobacteriia	2	marine	marine	II
nosZL_37	AGAGGTCAATTCATCACAAAATGACAAAGACTTTATAGCTGCTGTAAACTGGAAAAAAGCAGAAGAATAT	CP010327.1	100	100	Myroides sp. A21	Myroides / Flavobacteriaceae	(FCB) Bacteroidota / Flavobacteriia	2	animal	Animal	II
nosZL_38	GGAAGTGAACGCTTCACAAAACGATAAAGACTTCATTGCAGCCGTAAACTGGAAGAAAATAGAGGAATAC	CP084379.1	100	95.71	Aequorivita sp. F7	Aequorivita / Flavobacteriaceae	(FCB) Bacteroidota / Flavobacteriia	2	marine sediment	marine sediment	II
nosZL_39	AGAAGTCAACGCTTCCCAAAACGACAAGGATTTTATTGCAGCCGTAAACTGGAAAAAGGCTGAAGAGTAT	no significant match				unknown	(FCB) Bacteroidota / Flavobacteriia	2	marine	marine	II
nosZL_40	TGAAGCGGGCGCAAGCAGAAACGATACTGACTATTTGCACGTTTATAACTGGCAAATTTTAGAAAAACTA	RBJN01000616.1	100	100	Campylobacter sp.	Campylobacter / Campylobacteraceae	Campylobacterota / Epsilonproteobacteria	2	animal	Animal	II
nosZL_41	TCTCGCGGAAATGACCGAGTCCGAGATGGACCATGCCGTGATTTTCAACATTGCCCGTATCGAGGCAGCG	DQ431867.1	100	100	Uncultured alpha proteobacterium	unknown	Pseudomonadota / alphaproteobacteria	2	marine sediment	marine sediment	I
nosZL_42	TCTCGCGGAGATGACGGCGAACGAGCTAGACCACGTGGTCGTGTTCAACCTCGCCGAGATCGAGGCGGGC	FJ686277.1	100	100	Uncultured bacterium	unknown	unknown	2	marine sediment	marine sediment	I
nosZL_43	CCTGGCCGAGATGACGGCCAATGAAGTCGACCATGTGGTCGTCTTCAACATCAAGGAAATCGAACAGGCG	DQ431858.1	100	100	Uncultured alpha proteobacterium	unknown	Pseudomonadota / alphaproteobacteria	2	marine sediment	marine sediment	I
nosZL_44	ACTTGCCGGTATGATGGAAGCCGAGATGGACCACGTTGTCGTATTCGACATCGCACGCATCGAAGCTGCT	GU363130.1	100	100	Uncultured bacterium	unknown	Pseudomonadota / alphaproteobacteria	2	human-made	marine sediment	I
nosZL_45	GGAAGTGAATGCTTCGCAAAAAGACAAGGACTTCATTCTGGCCGTGAACTGGAAAAAGGCAGAAGAGTAC	CP002691.1	100	100	Haliscomenobacter hydrossis DSM 1100	Haliscomenobacter / Haliscomenobacteraceae	(FCB) Bacteroidota / Saprospiria	2	human-made	human made, terrestrial	II
nosZL_46	TTTGGCAGAAATGACATCTGCGGAACAAGATCATGCCGTTGTGTTTGATATCGCCGCCATCGAAGCCGGC	GU363128.1	100	100	Uncultured bacterium	unknown	Pseudomonadota / alphaproteobacteria	2	marine sediment	marine sediment	I
nosZL_47	CCTGGCTGGCACCATGCGTAACGAGCGTGACCATGTGGTGATCTTCAACATCGAGCGGATCGAAGCGGCG	FJ686257.1	100	100	Uncultured bacterium	unknown	Pseudomonadota / Gammaproteobacteria	2	marine sediment	marine sediment	I
nosZL_48	CCTGGCTGAAACGACCTCTGCAGAACAGGATTGGGCCGTGGTCTTCGACATCAAGGCTATTGAGGACGGC	FJ686451.1	100	100	Uncultured bacterium	unknown	Pseudomonadota / Gammaproteobacteria	2	marine sediment	marine sediment	I
nosZL_49	CCTCGCGGAAATGACAGCAAACGAGCAAGACTGGGCCGTCGTCTTCGACATCAAACGCATCGAGGCCGCG	DQ289971.2	100	100	Uncultured alpha proteobacterium	unknown	Pseudomonadota / alphaproteobacteria	2	marine sediment	marine sediment	I
nosZL_50	CCTGTCGGAGATGCTTGCGAAAGACAGCGACTACCTCGTCGTCTTCAACTGGGACCGGATCAAGAAGGCC	FJ686328.1	100	100	Uncultured bacterium	unknown	Nitrospirota / Nitrospiria	2	marine sediment	marine sediment	I
nosZL_51	TCTCGCCGAGATGACGTCAAGCGAGCAGGACTGGTGCGTCATCTTCGATATCAAGGCCATCGAGGATGGT	FJ686359.1	100	100	Uncultured bacterium	unknown	Pseudomonadota / Gammaproteobacteria	2	marine sediment	marine sediment	I
nosZL_52	TCTAGCCGGCAAGATGCGTGCCGATCGCGACTGGGTGGTGGTGTTCAATATCGAGAACATCGAAAAGGCG	FJ686168.1	100	100	Halomonas gudaonensis strain LMG 23610	Halomonas / Halomonadaceae	Pseudomonadota / Gammaproteobacteria	2	terrestrial	terrestrial	I
nosZL_53	CCTGGCCGGTATGACCTCCAGCGAACAGGACTGGGCGGTGGTGTTCGACATCAAGCAGATCGAAGCCGGG	FJ686326.1	100	100	Uncultured bacterium	unknown	Pseudomonadota / Gammaproteobacteria	2	marine sediment	marine sediment	I
nosZL_54	CTTGGCCGAGATGACGGCCAACGAGCAGGACTGGGCCGTGATTTTCGATATCAAAGCCATCGAGCAGGCG	FJ686450.1	100	100	Uncultured bacterium	unknown	unknown	2	marine sediment	marine sediment	I
nosZL_55	GCTGGCCGACACCATGCGCGCCGAGCGTGACTGGGTGGTGGTGTTCGACGTCGAGGCCATCGAGGCCGCC	GQ384060.1	100	100	Halomonas cerina strain R53	Halomonas / Halomonadaceae	Pseudomonadota / Gammaproteobacteria	2	terrestrial	terrestrial	I
nosZL_56	TGAAGCTGGTGCTTCCCAAAATGATATGGATTTCATGCACATTTTCAATCTGGATAAAGCAGTTGAGGTG	QQUD01000369.1	100	100	Chloroflexi bacterium isolate CFX1 8445	unknown	Chloroflexota /	2	marine	marine	II
nosZL_57	CTTGGCCGAGATGACCGAGAATGAGCTGGGCCATGTGGTCGTGTTCAACCTGAAAGGCATCGAAGACGCG	FJ686243.1	100	100	Uncultured bacterium	unknown	Pseudomonadota / alphaproteobacteria	2	marine sediment	marine sediment	I
nosZL_58	CCTGGCGGGCATGATGGCCAACGAGCAGGACTGGGCCGTGGTGTTCGATATCAAGGCGATTGAAGCGGGC	FJ686400.1	100	100	Uncultured bacterium	unknown	Pseudomonadota / betaproteobacteria	2	marine sediment	marine sediment	I
nosZL_59	GCTGGAGGAGATGACCAAGGCCGAAATGGACCATGTCGTCGTCTTCAATCTCGCCGAGATCGAGAAGGCC	AM422885.1	100	100	Rhizobiales bacterium	unknown	Pseudomonadota / alphaproteobacteria	2	marine	marine	I
nosZL_60	TCTGGGCGGCACCATGCGCAACGAGCGCGACTGGGTCGTGGTATTCGACGTGCATGCCATCGAAGCCGAG	AM293468.1	100	100	Uncultured bacterium	unknown	Pseudomonadota / Gammaproteobacteria	2	human-made	marine, human made	I
nosZL_61	CCTGGCCGGCATGATGCGCAACGAGCGCGACTGGGTGGTGGTGTTCGATATTCCCGCCATCGAGAAGGAG	AJ550369.1	100	100	Uncultured bacterium (Pseudomonas sp. see notes)	unknown	Pseudomonadota / Gammaproteobacteria	2	terrestrial	terrestrial, marine sediment	I
nosZL_62	CCTTGCCGAGATGATGGCGAAGGAGCAGGACTGGGTCGTCATCTTCGACATCGAGAGGATCGAGGAAGCC	JF274971.1	100	100	Hyphomicrobium nitrativorans NL23	Hyphomicrobium / Hyphomicrobiaceae	Pseudomonadota / alphaproteobacteria	2	marine	marine	I
nosZL_63	CCTGGCCGACATGATGGCCGCCGAAATGGATCACGTTGTGATTTTCGACCTCAAGGCGATTGAGGCCGAA	AF119927.1	100	100	Uncultured bacterium	unknown	unknown	2	marine sediment	marine sediment	I
nosZL_64	TCTTGAACAGATGACATCGTCTGAACAGGACTGGGCGGTGGTCTTCGACATTGCCGCGATCGAAGCGGGC	FJ686338.1	100	100	Uncultured bacterium	unknown	Pseudomonadota / alphaproteobacteria	2	marine sediment	marine sediment	I
nosZL_65	CCTGGCCGAAATGACGGAGAGCGAACTGGACCATGTGGTTGTCTTCAACATCAAGGAAATTGAAAAAGGC	EU045848.1	100	100	Uncultured bacterium	unknown	unknown	4	marine	marine, marine sediment	I
nosZL_66	TGAAGCGGGTTGCTCTCAAAAAGACACCGACTTCTTCCACATGATCAATTGGAAGAAAGCTGCGGAAGTG	no significant match				unknown	Pseudomonadota / alphaproteobacteria	2	salt marsh	salt marsh, marine, Freshwater & Estuary systems	II
nosZL_67	CCTTGCCGGGATGACGGCAAGTGAAACCGACCATTGCGTGGTGTTCAACATTAAGGCAATCGAGGATGCT	AF016056.1	100	100	Uncultured eubacterium	unknown	unknown	2	marine sediment	marine sediment	I
nosZL_68	CTTAGGGGCCATGATCACAGCAGAACGTGACCATGTGGTGGTCTTTAGTTTAGCGCGTTGTGAAGCCGCC	CP000510.1	100	100	Psychromonas ingrahamii 37	Psychromonas / Psychromonadaceae	Pseudomonadota / Gammaproteobacteria	2	Freshwater & estruary systems	Freshwater & Estuary systems	I
nosZL_69	ACTGGCCGGTACCATGCGTAACGACCGCGACTGGGTGGTGGTGTTTAACGTTGAGCGCATCGAGCAAGCG	CP011494.1	100	100	Marinobacter psychrophilus strain 20041	Marinobacter / Marinobacteraceae	Pseudomonadota / Gammaproteobacteria	2	marine	marine	I
nosZL_70	CTTAGGCGAAATGATTTCTGCTGAGCGTGACCACGTTGTTATATTCAGCTTAGCGGCTTGTGAAGCAGCA	CP000083.1	100	100	Colwellia psychrerythraea 34H	Colwellia / Colwelliaceae	Pseudomonadota / Gammaproteobacteria	2	marine sediment	marine sediment	I
nosZL_71	GCTTGAGGAGAAGATGCGGGCGGAGCGCGACCATGTGGTCATCTTCAATATCCCGCGCATCGAGGAGGCC	CP000453.1	100	100	Alkalilimnicola ehrlichii MLHE-1	Alkalilimnicola / Ectothiorhodospiraceae	Pseudomonadota / Gammaproteobacteria	2	aquatic other	Aquatic other	I
nosZL_72	TCTCGCGGACATGACCGAATCCGACATGGACCACGTGGTGGTGTTCAACATCGCCGAGATCGAGAAGGGC	CP097547.1	100	100	Dinoroseobacter shibae strain DFL-36	Dinoroseobacter / Roseobacteraceae	Pseudomonadota / alphaproteobacteria	5	marine	marine, marine sediment	I
nosZL_73	CTTAGGTGAAATGATCACCGCTGAACGCGATCACGTGGTGGTATTCAGTCTAGAGCGCTGTTTAGCAGCA	CP000302.1	100	100	Shewanella denitrificans OS217	Shewanella / Shewanellaceae	Pseudomonadota / Gammaproteobacteria	1	marine	marine	I
nosZL_74	GCTGAGCGAAATGATCACCCCAGAGCGAGACCACGTTGTTGTTTTCAGTCTAGCGCGTTGTGAAGCGGCG	CR378677.1	100	100	Photobacterium profundum SS9	Photobacterium / Vibrionaceae	Pseudomonadota / Gammaproteobacteria	1	marine	marine	I
nosZL_75	ATTGACGGATACCATGCGCAACGAGCGCGACTGGGTCGTGGTGTTCAACGTGCCGAGAATTGAGGCTGCC	CP000155.1	100	100	Hahella chejuensis KCTC 2396	Hahella / Hahellaceae	Pseudomonadota / Gammaproteobacteria	1	marine sediment	marine sediment	I
nosZL_76	TCTGGCAGAAATGACAGCCTCTGAAATGGACCACTGCGTTGTATTCAACATCAAACGCATCGAAGAAGGC	CP003147.1	100	100	Pseudovibrio sp. FO-BEG1	Pseudovibrio / Stappiaceae	Pseudomonadota / alphaproteobacteria	1	marine	marine	I
nosZL_77	CCTGGCCGAAATGACGGCCAGCGAGCAGGACTGGGTGACGATTTTCAACATCAAGCGCATCGAGGACGCC	CP000494.1	100	100	Bradyrhizobium sp. BTAi1	Bradyrhizobium / Nitrobacteraceae	Pseudomonadota / alphaproteobacteria	1	terrestrial	terrestrial	I
nosZL_78	CACCTGCTACAACTCCGAGGGTGGCGTCACACTTGCGGAAATGACCGCAAGTGAGCAGGACTGGGTCGTC	CP002826.1	100	100	Oligotropha carboxidovorans OM5	Afipia / Nitrobacteraceae	Pseudomonadota / alphaproteobacteria	1	terrestrial	terrestrial, human made	I
nosZL_79	CACCGCCCAGATGACCGCCTCGGACATGGACCATGTCGTCGTCTTCAACATCGCCGAGATCGAAAAGGGC	CP001313.1	100	100	Rhodobacter capsulatus SB 1003	Rhodobacter / Paracoccaceae	Pseudomonadota / alphaproteobacteria	1	terrestrial	terrestrial	I
nosZL_80	TCTCAGCGAGATGATCACCGCCGAGCGCGACCATGTGGTGATCTTCAACCTGGCCCGCTGTGAGGCCGCG	CP000606.1	100	100	Shewanella loihica PV-4	Shewanella / Shewanellaceae	Pseudomonadota / Gammaproteobacteria	1	hydrothermal vent systems	marine, hydrothermal vent system	I
nosZL_81	GCTGGAGGAGATGACCAAGTCCGAGATGGATCATGTAGTAGTATTCAACATCGCCGAAATCGAGAAGCCA	X94977.1	100	100	Achromobacter cycloclastes	Achromobacter / Alcaligenaceae	Pseudomonadota / betaproteobacteria	1	terrestrial	terrestrial	I
nosZL_82	CGCCGCGGAGATGACCGCCAACGACCAGGACTGGGTGGTGATCTTCAATCTGAAGCGGATCGAAGAGGCG	CP041387.1	100	100	Rhodopseudomonas palustris strain GJ-22	Rhodopseudomonas / Nitrobacteraceae	Pseudomonadota / alphaproteobacteria	1	terrestrial	terrestrial	I
nosZL_83	CCTTGCCGAAATGATGTCGAGCGAGCAGGACTGGATTGTCGTCTTCAACCTGAAGCGTATCGAAGAAGCC	CP044986.1	100	100	Brucella melitensis strain VB12455	Brucella / Brucellaceae	Pseudomonadota / alphaproteobacteria	1	animal	Animal	I
nosZL_84	CGAGGTGAACGCCTCGCAGCGCGAGCGCGACTACGCTGCTGTGGTGAACTGGAAAGCCGCCGAAGCCGCC	CP001032.1	100	100	Opitutus terrae PB90-1	Opitutus / Opitutaceae	(PVC) Verrucomicrobiota / Opitutae	1	terrestrial	terrestrial	II
nosZL_85	GGAGATCAACGCCAGCCAGCGCGACCGCGACTACGCCGCGTTCGTGAACTGGGAGCGCGCCGAGGAGGTC	CP030369.1	100	100	Salinibacter ruber strain RM158	Salinibacter / Salinibacteraceae	(FCB) Rhodothermota / Rhodothermia	1	aquatic other	Aquatic other	II
nosZL_86	CGAGGCCGGCGCCTCGCAGCGCGACATGGACTACCTGCACGTGATCAACCTGCGCAAGGCGGCTGAGCTG	CP003029.1	100	100	Rhodothermus marinus SG0.5JP17-172	Rhodothermus / Rhodothermaceae	(FCB) Rhodothermota / Rhodothermia	1	aquatic other	Aquatic other	II
nosZL_87	ACGAGGACATGATGTCCGCCGAGCGCGACGCCTGCGTGTTCTTCCACGTCGCGCGCATCGAGGCCGCGGT	GQ900543.1	100	100	Rubrivivax gelatinosus strain S1	Rubrivivax / Sphaerotilaceae	Pseudomonadota / betaproteobacteria	1	human-made	human made, Freshwater & Estuary system	I
nosZL_88	TGAGATCACCGCGTCGCAAAGAGACAAAGATTATATCATAGCCGTCAACTGGAAGGGAGTGGAAGGCGAA	CP003360.1	100	100	Desulfomonile tiedjei DSM 6799	Desulfomonile / Desulfomonilaceae	Thermodesulfobacteriota / Desulfomonilia	1	human-made	human made	II
nosZL_89	CGAGACGACCGCGTCGCAGCGTGATCGCGACTACATTGCGGCGGTCGACTGGCGCGCCGCCGAGAAAGCG	JQ513866.1	100	100	Bacillus sp. ET	Bacillus / Bacillaceae	Bacillota / Bacilli	1	terrestrial	terrestrial	II
nosZL_90	CGAGGTCACCTCGGCCCAGCGCGACCGCGACTACATCGCCGCCATCAACTGGCGGGAGGCCGAAAAAGCG	JN882624.1	100	100	Uncultured bacterium	unknown	unknown	1	terrestrial	terrestrial	II
nosZL_91	CGAGGTCACCGCTTCACAGCGCGATCAGGACTACATCGCAGCAGTCGACTGGCGTGCCGCGGAGAAGGCG	KY924419.1	100	100	Uncultured bacterium	unknown	unknown	1	terrestrial	terrestrial	II
nosZL_92	CGAGATCACCTCGGCGCAGAAGGACCGCGACTACATCGCGGCGGTGGACTGGAAGCTGGCGGAACAGCTG	JN882629.1	100	100	Uncultured bacterium	unknown	unknown	1	terrestrial	terrestrial	II
nosZL_93	CGAGGTCACCTCGACCCAGAAGGACCGCGACTACATCGCGGCCATCGACTGGCGCGCGGCGGAGAAGGCG	JN882622.1	100	100	Uncultured bacterium	unknown	unknown	1	terrestrial	terrestrial	II
nosZL_94	CGAAGTCACCTCGACGCAGAAAGACCGCGATTACATTGCGGCGGTGAATTGGAAGGAAGCCGAAAAGGCC	JN882616.1	100	100	Uncultured bacterium	unknown	unknown	1	terrestrial	terrestrial	II
nosZL_95	CGAGACCACCGCGAGCCAGAAAGACCGTGACTACATCGCCGCCGTCGACTGGCGCGCGGCTGAAAAAGCC	JN882626.1	100	100	Uncultured bacterium	unknown	unknown	1	terrestrial	terrestrial	II
nosZL_96	GGAGGTTAACGCCTCAAAGAATGATAAAGATTTCATTGCTGCTGTAAACTGGAAGCTGGCAGAGAAATAT	no significant match				unknown	FCB	5	marine OMZ	marine OMZ	II
nosZL_97	CCTCCAGGGCATGATGGCCTCGGACCTCGACCACCTCTACGTCTTCAACCTCCCCAACATCGAAAAGGCT	no significant match				unknown	unknown	3	marine OMZ	marine OMZ	I
nosZL_98	CCTCGATCAGATGACCGCCGCAGACCGGGACCATCTGACCGTCTTCAACCTGGAGCGAATCGAGGAGGCG	no significant match				unknown	(FCB) Bacteroidota / Flavobacteriia	3	marine OMZ	marine OMZ	I
nosZL_99	GATCTCCGAGATGCTgGCCAGtGACCTcGACTACCTCGTCGTCTTCAGCTGGGACaaCATCAAGGcGGCC	no significant match				unknown	Acidobacteriota	3	marine OMZ	marine OMZ	I
nosZL_100	TCTGGAAGGAATGATGTCTTCGGAACAGGATTGGTGTGTAGTATTTAATATCAAACGTATAGAAAAAGCA	no significant match				unknown	Pseudomonadota / Gammaproteobacteria & alphaproteobacteria	16	marine OMZ	marine OMZ	I
nosZL_101	TGAGGCGGGAATGAGCCGTAACGATACTGACTATATGCACGTGTATAACTGGCAGATGTTAGAGAAGCTT	AJ640086.1	100	100	Wolinella succinogenes strain DSMZ1740	Wolinella / Helicobacteraceae	Campylobacterota / Epsilonproteobacteria	3	animal	animal	II
nosZL_102	GTTGGAAGAGATGACTTCCAGCGAACAGGACTGGGCCGTCGTGTTTGATATCAAGCGTATCGAAGCTGCG	DQ431876.1	100	100	Uncultured alpha proteobacterium	unknown	Pseudomonadota / alphaproteobacteria	5	marine sediment	marine sediment	I
nosZL_103	cCTGGCcGAgATGACgGaAagCGAGTacGATCAcGTgGTcGTCTTCAACATcGCCGAGATCGAaAAGGGC	HE775044.1	100	100	Uncultured bacterium	unknown	unknown	3	Freshwater & estruary systems	marine sediment, Freshwater & Estuary system	I
nosZL_104	ACTTGTCGGCATGATGGAAGCCGAAATGGACCACGCCGTGGTGTTCAATATCGCGCGCATCGAAGCGGCA	GU363137.1	100	100	Uncultured bacterium	unknown	Pseudomonadota / alphaproteobacteria	3	marine sediment	marine sediment	I
nosZL_105	CCTGCCTGACATGATGGGCAACGATCGTGACTGGCTTGCTGTGTTCAACCTGGCCGCCATCGAGAAGGCC	no significant match				unknown	(FCB) Gemmatimonadota	4	marine OMZ	marine OMZ	I
nosZL_106	cgaagccgggacatcagaaagagatatggattaccttcatatcatcaactggcataaagccgtaaaggtc	no significant match				unknown	(PVC) Planctomycetota / Phycisphaerae	5	marine OMZ	marine OMZ	II
nosZL_107	AGAAGTTAACGCTTCTCAATTTGACAAAGATTTCATCATGGCTTTAGACTGGAAAAAAGCAGAAGAATAT	CP007204.1	100	100	Riemerella anatipestifer Yb2	Riemerella / Weeksellaceae	(FCB) Bacteroidota / Flavobacteriia	5	animal	animal	II
nosZL_108	CCTGGCCGAGATGACGGCCAATGAGACTGACCATGTTGTTGTCTTCAACATCAAAGCCATCGAAGAGGGC	FJ686389.1	100	100	Uncultured bacterium	unknown	unknown	3	marine sediment	marine sediment	I
nosZL_109	CCTTGCCGAGATGACCGAAAGTGAAACCGACCATGTCGTGATCTTCAATCTGAAGCGAATTGAAGAAGGG	DQ289950.1	100	100	Uncultured alpha proteobacterium	unknown	Pseudomonadota / alphaproteobacteria	4	marine sediment	marine sediment	I
nosZL_110	GCTTGCGGAAATGACTGCCGCCGAGCAGGATTGGGCCGTCGTCTTTGATATCGCTGCCATTGAGGCCGGC	FJ626875.1	100	100	Uncultured bacterium	unknown	Pseudomonadota / alphaproteobacteria	7	marine sediment	marine sediment	I
nosZL_111	CCTGGCGGAAATGACTGCGAATGAGCAGGATTGGGCCGTGATCTTCGATATCAAGGCCATCGAGGCTGCC	FJ686325.1	100	100	Uncultured bacterium	unknown	unknown	6	marine sediment	marine sediment	I
nosZL_112	TCTCGCCGAGATGACATCCTCGGAACAGGATTGGGCCGTGGTGTTCGACATCGCCGCCATCGAAGCCGGC	FJ686443.1	100	100	Uncultured bacterium	unknown	Pseudomonadota / alphaproteobacteria	4	marine sediment	marine sediment	I
nosZL_113	CCTGGCGGAAATGACCGAAAGCGAACTTGACCATGTTGTGGTATTCAACCTGAAGGAAATCGAAGAGGGC	FJ686278.1	100	100	Uncultured bacterium	unknown	unknown	3	marine sediment	marine sediment	I
nosZL_114	TTTGGCGGAGATGACGTCAGCGGAGACCGACTGGGCCGTGATCTTCAACATCGCGCGCATCGAGGAGGGC	FJ686303.1	100	100	Uncultured bacterium	unknown	unknown	4	marine sediment	marine sediment	I
nosZL_115	TCTCGCAGAGATGACTGCCAACGAACAGGACTGGGCTGTGGTATTCGATATCAAGCAGATCGAGGCCGGG	FJ686420.1	100	100	Uncultured bacterium	unknown	Pseudomonadota / Gammaproteobacteria	6	marine sediment	marine sediment	I
nosZL_116	CCTGGCGGAGATGACGGAAAACGAGACCGACCATGTCGTGATCTTCAACCTGAAGCGGATCGAGGAAGGG	FJ686232.1	100	100	Uncultured bacterium	unknown	unknown	6	marine sediment	marine sediment	I
nosZL_117	CCTGTCCGAGATGACCGAAGCCGAgATGGAcCACGTGGTGATCTTTGACcTCAAGGCgATTGAAGGCGCc	FJ686367.1	94	98.48	Uncultured bacterium	unknown	unknown	6	marine sediment	marine sediment	I
nosZL_118	CCTGCCCGAGATGACCGAGAACGAACTGGACCACGTGGTCGTGTTCAACATCAAAGAGATCGAAGCAGGt	FJ686365.1	100	100	Uncultured bacterium	unknown	unknown	6	marine sediment	marine sediment	I
nosZL_119	CCTTGCCGAGATGACGGAAAGCGAATTCGACCACGTTGTBGTCTTTAACATTGCCGAAATCGAAAAGGGC	FJ686463.1	100	100	Uncultured bacterium	unknown	unknown	31	marine sediment	marine sediment	I
nosZL_120	CCTGGCCGAGATGACCGAAAGCGAGATGGACCACGTCGTTGTCTTCGACCTCAAGGCGATTGAAGCTGCT	FJ686480.1	100	100	Uncultured bacterium	unknown	unknown	16	marine sediment	marine sediment	I
nosZL_121	CCTGGCCGGCAAGATGCGCGCCGAGCGTGACTGGGTAGTGATTTTCAATATCCACCTGATCGAGGAGGCG	EU045892.1	100	100	Uncultured bacterium	unknown	Pseudomonadota / Gammaproteobacteria	3	marine	marine	I
nosZL_122	TCTGGGCGGGATGATGCGCAATGAGCGCGACTGGGTGGTGGTGTTCAACATTCCGCGTATCGAAGCAGCG	EU045930.1	100	100	Uncultured bacterium	unknown	Pseudomonadota / Gammaproteobacteria	11	marine	marine	I
nosZL_123	CGAAGCTGGTATGTCGTCTAAAGACACTGACTACATGCACATCGTAAACTGGAAAGCTGCGGAGAAACTT	no significant match				unknown	Pseudomonadota / Deltaproteobacteria	7	Freshwater & Estuary systems	Freshwater & Estuary systems	II
nosZL_124	CCTTGCCGAGATGACAGCCAGCGAACAGGACTGGGCGGTCGTGTTCGACATCAAGCGCATTGAAGCTGCC	FJ686204.1	100	98.57	Uncultured bacterium	unknown	unknown	8	marine sediment	marine sediment	I
nosZL_125	CCTGGAACAGATGACGTCGTCTGAACAGGATTGGGCCGTTGTCTTCGACATCGCAGCCATCGAGGCTGGT	FJ686411.1	100	100	Uncultured bacterium	unknown	Pseudomonadota / alphaproteobacteria	7	marine sediment	marine sediment	I
nosZL_126	TTTgTCCGGcATGATTGCCAACGAgCGCGACTGGGCCGTCGTTTTtGACATCAAGGCAATCGAAGCCGGC	AF119918.1	98	98.55	Uncultured bacterium	unknown	Pseudomonadota / Gammaproteobacteria	6	marine sediment	marine sediment	I
nosZL_127	CCTTGCCGAGATGACCGAGGGTGAACTCGACCATGTGGTGGTGTTCAACCTGAAGGCCATCGAGGAGGGC	EU045931.1	100	100	Uncultured bacterium	unknown	unknown	15	marine	marine	I
nosZL_128	CCTGGCCGAGATGACGGCTGCTGAAATGGACCATGTGGTTGTGTTCAACCTGAAGGCCATCGAAGAAGGC	FJ686392.1	100	100	Uncultured bacterium	unknown	unknown	3	marine sediment	marine sediment	I
nosZL_129	CTTGGCGGAGATGACCGAGAGCGAACTGGACCACGTTGTTGTCTTCAACATCGCGGAAATCGAGAAAGCC	KF743131.1	97	100	Uncultured bacterium	unknown	unknown	3	marine OMZ	marine OMZ	I
nosZL_130	GCTACCTGAAATGATTTCAGCTGAGCGTGACCATGTTGTTGTATTTGATATTCCAGCGCTTGAGAAAGCG	LWGE01001641.1	100	100	Oleiphilus sp. HI0123	Oleiphilus / Oleiphilaceae	Pseudomonadota / Gammaproteobacteria	14	marine	marine	I
nosZL_131	TGAGGCgGGCTGcTCCCAGAAAGATACCGACTTCCTCCACGCGATTAACTGGAAGAAGGCTGCaGAGCTc	CP011412.1	97	82.35	Sedimenticola thiotaurini	Sedimenticola / incertae sedis	Pseudomonadota / Gammaproteobacteria	8	salt marsh	salt marsh, marine OMZ, hydrothermal vent systems)	II
nosZL_132	TGAGGCGGGTTGTTCTCAGAAAGATACTGACTTCCTACATGTTGTAAACTGGAAAAAAGCTGCGGAACTA	CP053680.1	97	82.35	Gammaproteobacteria bacterium (ex Lamellibrachia satsuma) isolate 1371_Tw2	unknown	Pseudomonadota / Gammaproteobacteria	8	hydrothermal vent systems	marine OMZ, hydrothermal vent systems	II
nosZL_133	cGAaGccGGCTGcTCGGCSAAGGAcACCGACTAccTGCACGTSaTcAACTGGAAgAAGGCgGCCGAACTS	JN882609.1	98	97.1	Uncultured bacterium	unknown	Pseudomonadota / Betaproteobacteria	10	terrestrial	terrestrial, human made	II
nosZL_134	TGAGGCTGGTTGTTCACAAAAAGACACTGACTTCTTACACGTTACTAACTGGCAGAAAGCTGCTGAGCTA	no significant match				unknown	Pseudomonadota / Gammaproteobacteria	3	marine OMZ	marine OMZ, hydrothermal vent systems	II
nosZL_135	TTTGGCTGGCATGATGGCCAACGAGCAGGACTGGGCGGTGGTATTCGATATCAAAGCTATCGAGGCAGGC	FJ686466.1	100	100	Uncultured bacterium	unknown	unknown	7	marine sediment	marine sediment	I
nosZL_136	TCTGGCCGAGATGATGGGCAACGACCGCGACTGGCTGGCGGTGTTCAACATTGCCGCCATCGAGAAGGCT	no significant match				unknown	(FCB) Gemmatimonadota / Gemmatimonadetes	3	marine OMZ	marine, marine OMZ	I
nosZL_137	TGAAGCCGGTTGTTCGGCTAAGGATACTGACTTTCTCCATGTGGTTAATTGGCGCAAGGCGGTCAAACTC	QNET01000858.1	100	100	Gammaproteobacteria bacterium isolate B2_G13	unknown	Pseudomonadota / Gammaproteobacteria	4	hydrothermal vent systems	hydrothermal vent systems	II
nosZL_138	ccttgcWggcaccatgcgtaacgaccgcgaYtgggtggtKgtRttYaacgtRgaRcgYatYgcWgcRgcg	KT877014.1	100	84.29	Marinobacter nauticus strain NY-4 ; Marinobacter sp. ( see notes)	Marinobacter / Marinobacteraceae	Pseudomonadota / Gammaproteobacteria	6	marine	terrestrial, marine sediment, marine	I
nosZL_139	TGAAGCAGGATGTTCTTCACGGGACGTTGACTACCTGCATGTGGTGAACTGGAAAAAAGCGGAACAACTT	QMPK01000325.1	100	100	Bacteroidetes bacterium isolate B2_G9	unknown	(FCB) Bacteroidota	3	hydrothermal vent systems	hydrothermal vent systems	II
nosZL_140	GGAAGTCAATGCCTCGCAACGCGACAAAGACTTCATCGCTGCCGTGAACTGGATGCGCGCAGAGGAGTGT	MF990904.1	97	83.82	Uncultured bacterium	unknown	(FCB)	1	marine sediment	marine sediment, marine	II
nosZL_141	TGAAGCTGGTATGAGTAGATTTGATACTGACTTTTTACATGTATATAATTGGGAAAAATTGGCTAAACTT	SOIK01000037.1	100	100	Sulfurovum sp. isolate E29	Sulfurovum / Sulfurovaceae	Campylobacterota / Epsilonproteobacteria	1	marine sediment	marine	II
nosZL_142	TCTGGCGGAAATGACCGCCTCCGACCGTGACCATGTGGTGGTGTTCAATCTGGCTGAGATCGAAAAGGGC	CP013068.1	100	98.57	Pannonibacter phragmitetus strain 31801	Pannonibacter / Stappiaceae	Pseudomonadota / alphaproteobacteria	1	animal	blood	I
nosZL_143	GGAGGTGAATTCCTCCCAGAATGACAAGGATTTCATCGCTGCCATCAACTGGAAGAAAATCGAGGAATAT	CP001712.1	100	100	Robiginitalea biformata HTCC2501	Robiginitalea / Flavobacteriaceae	(FCB) Bacteroidota / Flavobacteriia	1	marine	marine	II
nosZL_144	GGAGGTGAATGCCTCACAAAATGACAAAGACTTCATTGCTGCAATAAACTGGAAAAAGATAGAAGCTTAT	CP113088.1	97	88.24	Lacinutrix sp. HL-RS19	Lacinutrix / Flavobacteriaceae	(FCB) Bacteroidota / Flavobacteriia	1	Freshwater & estruary systems	marine sediment, Estuary & Freshwater systems	II
nosZL_145	GGAAGTGAATGCTTCTCAAAAGGATAAGGACTTTATCATGGCGGTCAACTGGAAAAAAGCAGAAGAATAT	CP048415.1	100	100	Algoriphagus sp. NBT04N3	Algoriphagus / Cyclobacteriaceae	(FCB) Bacteroidota / Cytophagia	1	marine	marine	II
nosZL_146	GGAAGTGAACTCTTCTCAAAATGATAAGGATTTTATCGCCGCGATCAATTGGAAGAAAATAGAGGAGTAC	OB678768.1	97	88.24	Cyprideis torosa (host)	unknown	(FCB) Bacteroidota / Flavobacteriia	1	marine	marine, terrestrial	II
nosZL_147	CGAGGTAAACGCCTCGCAAAACGACAAGGATTTTATCGCTGCGGTTAACTGGAAAAAAATTGAAGAGTAT	CP091037.1	98	89.86	Muricauda sp. SCSIO 65647	Allomuricauda / Flavobacteriaceae	(FCB) Bacteroidota / Flavobacteriia	1	marine	marine	II
nosZL_148	TGAGGCGGGTGCTAGTAGGAACGATACCGACTTCATGCACGTTTATAACTGGCAAATTTTAGAAAAGCTA	CP053826.1	100	100	Campylobacter curvus strain ATCC 35224	Campylobacter / Campylobacteraceae	Campylobacterota / Epsilonproteobacteria	1	animal	animal	II
nosZL_149	GGAAGTAAATTCATCTCAGAATGATAAAGATTTCATTGCCGCAGTAAACTGGAAGAAAATAGAAGAATAT	CP027062.1	100	100	Pukyongia salina strain RR4-38	Pukyongia / Flavobacteriaceae	(FCB) Bacteroidota / Flavobacteriia	1	marine	marine	II
nosZL_150	CTACGAAGAAACGATGGCTGCGGAGTGGGATGCGTGTCTGTTTTTCAACATCGCGCGCATCGAGGAAGCA	CP091977.1	100	100	Aromatoleum aromaticum	Aromatoleum / Rhodocyclaceae	Pseudomonadota / Betaproteobacteria	1	Freshwater & estruary systems	Freshwater & Estuary systems	I
nosZL_151	CCTTGCTGGTATGACCGCCAATGAACAGGATTGGGCTGTCATGTTTGACATCAAGGCCATTGAGGAAGGC	CP040517.1	100	98.57	Luteithermobacter gelatinilyticus strain MEBiC09520	Luteithermobacter / Emcibacteraceae	Pseudomonadota / alphaproteobacteria	1	marine sediment	marine sediment	I
nosZL_152	GGAAGTTAATGCTTCGCAAAACGACAAAGATTTTGTTGCGGCGGTTAACTGGAAACTGGCCGAAAAATAC	SPCC01000640.1	100	100	Calditrichales bacterium	unknown	Calditrichota / Calditrichia	1	Freshwater & estruary systems	Freshwater & Estuary systems	II
nosZL_153	AGAAGTAAATGCGTCTCAAAACGATAAAGATTTCATCGCAGCGATTAATTGGAAAAAAGTAGAAGAGTAT	CP034562.1	100	88.57	Flammeovirga pectinis strain L12M1	Flammeovirga / Flammeovirgaceae	(FCB) Bacteroidota / Cytophagia (Flavobacteriia for blastp)	1	marine	marine	II
nosZL_154	AGAAGTAAACGCTTCTCAAAACGATAAGGATTACATAGCCGCCATCAACTGGAAAAAAGCCCAGGAGTAT	CP003156.1	100	100	Owenweeksia hongkongensis DSM 17368	Owenweeksia / Schleiferiaceae	(FCB) Bacteroidota / Flavobacteriia	1	marine	marine	II
nosZL_155	CCTTGGGGAAATGATTAGTGCGGAACGCGATCACGTAGTGGTCTTCAATCTGGCCCGCTGCGAGGCAGCG	no significant match				unknown	Pseudomonadota / Gammaproteobacteria	1	marine OMZ	marine OMZ	I
nosZL_156	GGAGGTAAATGCCTCTCAAAATGACAAGGATTACATCGCAGCTATCAATTGGAAGAAGGCCAAAGAATAC	CP060139.1	100	97.14	Croceimicrobium hydrocarbonivorans strain A20-9	Croceimicrobium / Schleiferiaceae	(FCB) Bacteroidota / Flavobacteriia	1	marine sediment	marine sediment	II
nosZL_157	AGAAGTAAATGCTTCTCAATTTGACAAAGATTTTATTGCAGCTGTAAACTGGAAGAAAGCTGAAGAATAT	CP092099.1	100	90	Sabulilitoribacter sp. BrNp1-15	Flaviramulus / Flavobacteriaceae	(FCB) Bacteroidota / Flavobacteriia	1	marine	marine, marine sediment	II
nosZL_158	GGAGATTAACTCTTCTAAAAATGATAAAGACTTTATTGTAGCAGTTAACTGGAAAAAAGCCGAAGAATAC	CP045292.1	91	89.06	Flavobacterium haoranii strain KCTC 23008	Flavobacterium / Flavobacteriaceae	(FCB) Bacteroidota / Flavobacteriia (Cytophagia for blastp)	1	human-made	terrestrial, human made	II
nosZL_159	GCTTGACGAAATGACTGCAAACGAAACCGACTGGGCGTTCATCTTCAATATTGCCCGGATCGAGGAAGGC	DQ431865.1	100	100	Uncultured alpha proteobacterium	unknown	Pseudomonadota / alphaproteobacteria	1	marine sediment	marine sediment	I
nosZL_160	CCTGACCGAGATGACGTCGGCCGAGCAGGATTGGGCGGTCATTTTCGATATCAAGGCGATCGAGGCGGCG	DQ289970.1	100	100	Uncultured alpha proteobacterium	unknown	Pseudomonadota / alphaproteobacteria	1	marine sediment	marine sediment	I
nosZL_161	GCTTGCCGAGATGACGGCCAGTGAGCAGGACTGGGCCGTAGTCTTCGACATCAAGCGAATCGAAGAGGGT	DQ431855.1	100	100	Uncultured alpha proteobacterium	unknown	Pseudomonadota / alphaproteobacteria	1	marine sediment	marine sediment	I
nosZL_162	TGAGGCAGGTGTCAGCCAGCGCGACACAGACTATCTCCACATTATCAACTGGAAGCGAGCGGAAGAGGTC	AP012337.1	100	100	Caldilinea aerophila DSM 14535	Caldilinea / Caldilineaceae	Chloroflexota / Caldilineae	1	aquatic other	Aquatic other	II
nosZL_163	ACTGGCCGAGACCATGTCTGCCGAAGAGGATTGGATCGTTATCTTCAACATCGCTCGCATCGAAGCGGCG	DQ431866.1	100	100	Uncultured alpha proteobacterium	unknown	Pseudomonadota / alphaproteobacteria	1	marine sediment	marine sediment	I
nosZL_164	CCTGGCGGAAATGACCGAGTCGGAAACCGACTGGGCCGTGATCTTCAACATCAAGGCCATCGAGGATGGC	DQ431868.1	100	100	Uncultured alpha proteobacterium	unknown	Pseudomonadota / alphaproteobacteria	1	marine sediment	marine sediment	I
nosZL_165	TCTGGCCGAAATGACGGCGAATGAGCAGGACTGGGTGGTGGTGTTCGATATCGCCCGGATCGAGGCTGCG	DQ431878.1	100	100	Uncultured alpha proteobacterium	unknown	Pseudomonadota / alphaproteobacteria	1	marine sediment	marine sediment	I
nosZL_166	CCTCGCACAGATGATGGGCAATGAGCAGGACTGGGCGGTCATTCTCGACATCAAACGAATCGAAGCCGCC	DQ289972.1	100	100	Uncultured alpha proteobacterium	unknown	Pseudomonadota / alphaproteobacteria	1	marine sediment	marine sediment	I
nosZL_167	CCTCGCGGAAATGACTTCGAGTGAGCAAGACTGGGCTGTCATCTTCGATATCAAGGCCATCGAAAAGGCG	DQ289978.1	100	100	Uncultured alpha proteobacterium	unknown	Pseudomonadota / alphaproteobacteria	1	marine sediment	marine sediment	I
nosZL_168	CCTGGGCGAGATGACCGAGGCCGAAATGGACCACGTTGTTGTCTTTAACCTCAAGGAGATTGAGGCCGGC	FJ686226.1	100	100	Uncultured bacterium	unknown	unknown	1	marine sediment	marine sediment	I
nosZL_169	GCTCGCGGAAATGACGGAGAGCGAAACCGACTGGGCCGTGATCTTCAACATCGCGAAGATCGAAGAGGGC	DQ289968.1	100	100	Uncultured alpha proteobacterium	unknown	Pseudomonadota / alphaproteobacteria	1	marine sediment	marine sediment	I
nosZL_170	CCTGGCCGGTATGATGGAATCCGAGATGGACCACGTCGTGGTCTTCAACATTGCCCGTATCGAAGCTGCC	GU363126.1	100	100	Uncultured bacterium	unknown	Pseudomonadota / alphaproteobacteria	1	marine sediment	marine sediment	I
nosZL_171	GGAAGTAAATGCTTCGCAAAACGATAAGGATTACATCGCAGCCATTAACTGGAAAAAGGCAGAAGAATAC	CP012872.1	81	87.93	Salegentibacter sp. T436	Salegentibacter / Flavobacteriaceae	(FCB) Bacteroidota / Flavobacteriia (Saprospiria for blastp)	1	Freshwater & estruary systems	Freshwater & Estuary systems, marine sediment	II
nosZL_172	CCTGTCGGAGATGACCTCCAGCGAGCAGGATTGGGTTGTTGTTTTCGACATTGCGCGCATTGAAGCCGCC	GU363123.1	100	100	Uncultured bacterium	unknown	Pseudomonadota / alphaproteobacteria	1	marine sediment	marine sediment	I
nosZL_173	TCTGGCGGAGATGACCGCAGCTGAACAGGACTGGGCCGTGGTCTTCGATATCAAACGTATCGAAGAAGCC	GU363131.1	100	100	Uncultured bacterium	unknown	Pseudomonadota / alphaproteobacteria	1	marine sediment	marine sediment	I
nosZL_174	TCTTGCCGAGATGACTGAAAGTGAAATGGACCATGTGGTCGTTTTCAATCTCAAGCGTATTGAGGAAGGT	GU363132.1	100	100	Uncultured bacterium	unknown	unknown	1	marine sediment	marine sediment	I
nosZL_175	CTTGACGGAAATGACGGCGAACGAGCAGGACTGGGCCGTTATCTTCGACATCAAGGCGATCGAAGCAGGG	GU363122.1	100	100	Uncultured bacterium	unknown	Pseudomonadota / alphaproteobacteria	1	marine sediment	marine sediment	I
nosZL_176	GCTCGCCGAGATGACGTCCTCGGAGCAGGACTGGGCGGTCGTCTTTGATATCGCAGCCATAGAGGCCGGC	GU363124.1	100	100	Uncultured bacterium	unknown	Pseudomonadota / alphaproteobacteria	1	marine sediment	marine sediment	I
nosZL_177	CCTGCCCGACATGACATCGGCTGAGGCAGATTGGTGTGTGATCTTCGATCTTGCCGCCATTGAAGCAGGC	GU363127.1	100	100	Uncultured bacterium	unknown	Pseudomonadota / alphaproteobacteria	1	marine sediment	marine sediment	I
nosZL_178	TCTCACACATATGACGTCCAGTGAGCAGGACTGGGCGGTAGTGTTCGATGTCAAACGCATCGAAGCGGCC	FJ686210.1	100	100	Uncultured bacterium	unknown	unknown	1	marine sediment	marine sediment	I
nosZL_179	GCTCGAACAGATGATGGCCGCCGAGCGCGACCACCTCTACGTGTTCAACATCGCGGCAATCGAAGCGGCC	GU363134.1	100	100	Uncultured bacterium	unknown	Pseudomonadota / Deltaproteobacteria	1	marine sediment	marine sediment	I
nosZL_180	GGAAGTCAACGCTTCCCAGAATGACAAGGACTTTATCGCGGCTATCAACTGGAAGAAAGCGGAGGAGTAC	CP073749.1	97	86.76	Bacterium SCSIO 12741	unknown	(FCB) Bacteroidota / Saprospiria	1	marine	marine	II
nosZL_181	ACTGGAACAAATGACCTCCAGCGAGCAGGACTGGGCGGTCATCTTCGATATCAAGGCGATCGAAAAGGCC	DQ289982.1	100	100	Uncultured alpha proteobacterium	unknown	Pseudomonadota / alphaproteobacteria	1	marine sediment	marine sediment	I
nosZL_182	CCTCGAAGGAATGATGAAAGCCAACCGGGATCACCTCTACGTCTTCAACATCCCGGCCATCGAGAAGGCC	GU363120.1	100	100	Uncultured bacterium	unknown	Pseudomonadota / Deltaproteobacteria	1	marine sediment	marine sediment	I
nosZL_183	CCTTGCCGAGATGACTGAAAACGAAACCGACCATTGCGTTGTGTTCAACATCAAGGCCATCGAGGCGGCT	FJ686254.1	100	100	Uncultured bacterium	unknown	unknown	1	marine sediment	marine sediment	I
nosZL_184	CCTGGCGGAAATGACCGCGAACGAGGTGGACCATGTGGTGGTGTTCAACCTGGCGGAAATCGAAGCGGGG	FJ686352.1	100	100	Uncultured bacterium	unknown	unknown	1	marine sediment	marine sediment	I
nosZL_185	CCTGGCCGGAATGCTTGCCAGCGAGCGCGATTGGGCCGTCGTTTTCGACCTCAAGGCGATCGAAGCCGGC	DQ289979.1	100	100	Uncultured alpha proteobacterium	unknown	Pseudomonadota / alphaproteobacteria	1	marine sediment	marine sediment	I
nosZL_186	TCTGGCAGATATGACTTCTGCTGAAGCTGATTGGTGTGTTGTTCTCGATATTGCCGCAATCGAAGCTGGT	FJ686355.1	100	100	Uncultured bacterium	unknown	Pseudomonadota / alphaproteobacteria	1	marine sediment	marine sediment	I
nosZL_187	ACTCGAAGGCATGATGCGGGTCGAGCGCGACCACCTCTACGTGTTCAACATCAAGGCCATCGAAAAGGCG	GU363119.1	100	100	Uncultured bacterium	unknown	Pseudomonadota / Deltaproteobacteria	1	marine sediment	marine sediment	I
nosZL_188	CCTGGCGGAGATGACCGAGTCGGAGACCGACTGGGCAGTGATCTTCAACATTGCCCGCATCGAGCAGGGT	FJ686442.1	100	100	Uncultured bacterium	unknown	unknown	1	marine sediment	marine sediment	I
nosZL_189	CCTCTCTGAAATGACCGAAAGCGAAACCGACTGGGCGGTAATCTTCAACATCGCTCGAATCGAGGAAGCC	FJ686321.1	100	100	Uncultured bacterium	unknown	unknown	1	marine sediment	marine sediment	I
nosZL_190	CCTCGCTGGTATGATGGCCAATGAACGTGACTGGGCCGTGGTGTTTGATATCAAGGCCATTGAAGACGGC	FJ686258.1	100	100	Uncultured bacterium	unknown	unknown	1	marine sediment	marine sediment	I
nosZL_191	TGAAGTAAACGCTTCTAAACGTGATAAAGACTTTATCATGGCTGTTAACTGGAAGTTGGCCGAAAAGCTG	CP089096.1	75	94.34	Flavobacterium sp. KSM-R2A30	Flavobacterium / Flavobacteriaceae	(FCB) Bacteroidota / Flavobacteriia (Sphingobacteriia for blastp)	1	Freshwater & estruary systems	Freshwater & Estuary systems, terrestrial	II
nosZL_192	CCTCGCCGAGATGACGGCCAGCGAGACCGATCATTGCGTCGTTTTCAACATCAAGGCGATCGAGGCAGGC	FJ686435.1	100	100	Uncultured bacterium	unknown	unknown	1	marine sediment	marine sediment	I
nosZL_193	CCTGGCCGAGATGACCGCCGCCGAGATGGACCATGTCGTCATCTTCAACATCGAAGAGATCGAAAAGGCC	FJ686447.1	100	100	Uncultured bacterium	unknown	unknown	1	marine sediment	marine sediment	I
nosZL_194	GCTCGAGGAGATGACCTCCAACGAGCAGGACTGGGCCGTGGTCTTCGACATCGCGGCCATCGAGGGCGCC	FJ686473.1	100	100	Uncultured bacterium	unknown	Pseudomonadota / alphaproteobacteria	1	marine sediment	marine sediment	I
nosZL_195	GCTAGAAGAGATGACGTCCAAGGAGCAAGACTGGGCGGTCGTATTCGACCTCAAGGCGATCGAGGCTGCC	FJ626876.1	100	100	Uncultured bacterium	unknown	Pseudomonadota / Gammaproteobacteria	1	marine sediment	marine sediment	I
nosZL_196	AGAAGTTACTGCTTCTCAAAATGATAAAGACTTCATTGCAGCAATAAATTGGAAGAAAGCAGAAGAATAT	CP015107.1	100	88.57	Flavobacterium covae strain C#2	Flavobacterium / Flavobacteriaceae	(FCB) Bacteroidota / Flavobacteriia (Saprospiria for blastp & n)	1	Freshwater & estruary systems	Freshwater & Estuary systems, human-made	II
nosZL_197	GCTTGCCGAGATGACGTCCGCCGAGCAGGATTGGGCCGTTATCTTCAACATTGCCCGGATCGAGGCCGCG	FJ686379.1	100	100	Uncultured bacterium	unknown	unknown	1	marine sediment	marine sediment	I
nosZL_198	ACTTGCCGAGATGACGTCGGCCGAGCAGGACTGGGCGGTGGTCTTCGACATCGCCGCCATCGAGGCTGGC	FJ686454.1	100	100	Uncultured bacterium	unknown	unknown	1	marine sediment	marine sediment	I
nosZL_199	GGAGATCGGCGCCTCGCAGCGGGAGATGGACTATCTCTCGGTCGTGAACTGGAAGAAGGCCGAGGAGGTG	CP001823.1	100	100	Sphaerobacter thermophilus DSM 20745	Sphaerobacter / Sphaerobacteraceae	Thermomicrobiota / Thermomicrobia	1	human-made	human made	II
nosZL_200	CCTCGAAGAGATGATGGCCGCCGACTTGGACTGGCTGTACGTGTTCAACCTCGAGGCCATCAACGCAGCG	FJ626878.1	100	100	Uncultured bacterium	unknown	Pseudomonadota / Deltaproteobacteria	1	marine sediment	marine sediment	I
nosZL_201	CCTGGCGGAGATGACCTCGTCGGAGCAGGATTGGGCCGTTGTTTTCGACATCGCGGCCATCGAGGCCGGC	FJ686205.1	100	100	Uncultured bacterium	unknown	Pseudomonadota / alphaproteobacteria	1	marine sediment	marine sediment	I
nosZL_202	CCTGGCCGACATGACGGCAGCCGAGTTCGACCATGTGGTGATCTTCAATCTGGCGGAAATCGAGAAAGGT	FJ686418.1	100	100	Uncultured bacterium	unknown	unknown	1	marine sediment	marine sediment	I
nosZL_203	CCTCGAGGGCATGATGGCCGCCGAACGGGACCACCTCTACGTCTTCAACATCAAGGAGATCGAGAAGGCC	FJ626877.1	100	100	Uncultured bacterium	unknown	Acidobacteriota / Holophagae	1	marine sediment	marine sediment	I
nosZL_204	GGAGGTAAACGCATCCCAAAAAGATAAAGATTTGATGGCGGTGATCAACTGGAAAAAAGCTGAGCAATAC	CP002349.1	100	100	Marivirga tractuosa DSM 4126	Marivirga / Marivirgaceae	(FCB) Bacteroidota / Cytophagia	1	marine sediment	marine sediment	II
nosZL_205	CCTGGCCGGTATGATTGCCAGTGAGCGTGACTGGGCAGTGGTATTTGACCTCAAGGCTATCGAGGCGGAG	FJ686386.1	100	100	Uncultured bacterium	unknown	Pseudomonadota / Gammaproteobacteria	1	marine sediment	marine sediment	I
nosZL_206	GGAGATCGCGACGACCCAGCGCGACATGGACTATCTCCACGTCGTCAACTGGAAGAAGGCAGAAGAGGTC	CP001276.1	100	100	Thermomicrobium roseum DSM 5159	Thermomicrobium / Thermomicrobiaceae	Thermomicrobiota / Thermomicrobia	1	aquatic other	Aquatic other	II
nosZL_207	CCTGGCCGAGATGACCGAAAGCGAGACCGACCATTGCGTCGTCTTCAACATCCAGGCGATCGAAGCCGCC	FJ686432.1	100	100	Uncultured bacterium	unknown	unknown	1	marine sediment	marine sediment	I
nosZL_208	CCTGCCGGAGATGATGGGCCCGGAGCGCGACTGGACGGTGATCTTTGACGTGCCGGCCATCGAGCAAGCG	FJ686165.1	100	100	Halomonas campisalis strain ATCC 700597	Halomonas / Halomonadaceae	Pseudomonadota / Gammaproteobacteria	1	terrestrial	terrestrial	I
nosZL_209	CCTGCCGGAAATGATGGGCCCAGAGCGCGACTGGACGGTGATCTTCGACGTCCCCGCCATCGAAGCGGCC	FJ686167.1	100	100	Halomonas desiderata strain DSM 9502	Halomonas / Halomonadaceae	Pseudomonadota / Gammaproteobacteria	1	human-made	human made	I
nosZL_210	AGAAGTAAATGCTTCTCAAAAAGACAAGGATTTAATGGCGATTATCAATTGGAAGAAAGCCGAAGAATAC	CP037933.1	97	85.29	Flavobacterium nackdongense strain GS13 *** (likely Flavobacterium for rest: see note)	Flavobacterium / Flavobacteriaceae	(FCB) Bacteroidota / Flavobacteriia (Cytophagia by blastn)	1	Freshwater & estruary systems	marine, Aquatic Other, Freshwater & estuary systems	II
nosZL_211	TGAGATTGGAATGTCCCAGAACGATTTCGACTATCTTCACGTAATTCTGTGGAAGAAGGCTGAGCAGTAC	CP001899.1	100	100	Ferroglobus placidus DSM 10642	Ferroglobus / Archaeoglobaceae	Euryarchaeota / Archaeoglobi	1	hydrothermal vent systems	hydrothermal vent systems	II
nosZL_212	GGAAGTGAACGCGTCGAAAGCCGACAAGGATTTCATCGCGGCGATCAACTGGCGTACCCTCGAAACGTGT	AP009153.1	100	100	Gemmatimonas aurantiaca T-27	Gemmatimonas / Gemmatimonadaceae	(FCB) Gemmatimonadota / Gemmatimonadetes	1	human-made	human made	II
nosZL_213	GCTGACGGAAACCATGCGTAATGAGCGCGACTGGGCCGTAGTATTCAATGTGCCTCGTATTGAAGCTGCC	EU045878.1	100	100	Uncultured bacterium	unknown	Pseudomonadota / Gammaproteobacteria	1	marine	marine	I
nosZL_214	CCTGGCCGAGATGACCGAGAACGAAATGGACCACGTTGTCGTCTTCAATCTCAAGGAGATCGAAAAAGGT	JF274961.1	100	100	Uncultured bacterium	unknown	unknown	1	marine	marine	I
nosZL_215	ACTTGCGGAGATGACCTCAAGCGAAACCGACTGGGCGGTGATCTTCAATATCAAACGGATTGAAGAAGGC	AF119925.1	100	100	Uncultured bacterium	unknown	unknown	1	marine sediment	marine	I
nosZL_216	GTTGGCCGAGATGACCAAGGCGGAGCAGGACTGGGTTGTCGTGTTCGACATCGCCCGAATCGAAGCCGCG	AF119948.1	100	100	Uncultured bacterium	unknown	Pseudomonadota / alphaproteobacteria	1	marine sediment	marine	I
nosZL_217	TCTTGCTGGAATGATGGCCAATGAGCAGGATCACGCCGTTGTTTTTGACATTGAGGCCATTGAGGCTGGT	AF119949.1	100	100	Uncultured bacterium	unknown	Pseudomonadota / Gammaproteobacteria	1	marine sediment	marine	I
nosZL_218	CGAGGCCGGTTGCTCGCAGAAGGATACTGACTTCCTGCACATCACCAACTGGAAAAAGGCTGCCGAGCTG	CP032508.2	98	89.86	Gamma proteobacterium SS-5	unknown	Pseudomonadota / Gammaproteobacteria	1	aquatic other	marine OMZ, Aquatic other	II
nosZL_219	CTTGGCCGAGATGACATCGTCGGAGCAAGACTGGGCGGTGGTTTTTGACATTGAAGCCATTGAAGCGGGC	AF119936.1	100	100	Uncultured bacterium (ProQ)	unknown	Pseudomonadota / alphaproteobacteria	1	marine sediment	marine sediment	I
nosZL_220	TCTTGAGCAGATGACATCATCGGAGCAGGACTGGGCCGTGGTCTTTGACATCGCTGCTATCGAGGCCGGC	AF119952.1	100	100	Uncultured bacterium	unknown	Pseudomonadota / alphaproteobacteria	1	marine sediment	marine sediment	I
nosZL_221	CCTCGCCGAGATGACCTCGGCCGAAACGGATCACTGCGTGGTCTTTAACATCAAGGCCATCGAGGCTGCG	KF743129.1	100	100	Uncultured bacterium	unknown	unknown	1	marine OMZ	marine OMZ	I
nosZL_222	TCTGGCCGAGATGACGGAAAGTGAGCTCGACCATGTGGTTGTGCTCAACCTCAAAGCGATTGAGGAAGGG	AF119933.1	100	100	Uncultured bacterium (ProO)	unknown	unknown	1	marine sediment	marine sediment	I
nosZL_223	GCTGGCCGAAATGACTGCAGCCGAGATGGACCATGTCGTAATCTTCAACATCGCCGCAATCGAAGCAGCA	EU045871.1	100	100	Uncultured bacterium	unknown	unknown	1	marine	marine	I
nosZL_224	CCTGTCGGACATGACGGCGTCCGAGATGGACCACGTGGTCATCTTCAACATCGCCGCCATCGAGAAGGCC	AJ703967.1	100	100	Uncultured bacterium	unknown	Pseudomonadota / alphaproteobacteria	1	terrestrial	terrestrial	I
nosZL_225	CCTGGCCGAAATGACGTCCAGCGAGATGGACCATGTCGTAGTCTTTAACCTTAAGGAAATCGAAGCAGGC	AF119930.1	100	100	Uncultured bacterium	unknown	unknown	1	marine sediment	marine sediment	I
nosZL_226	GCTGGCTGACATGACCGAAGCCGAGATGGATCACGTGGTTGTCTTCAACCTCAAGGCCATCGAAGAAGGC	KF743133.1	100	100	Uncultured bacterium	unknown	unknown	1	marine OMZ	marine OMZ	I
nosZL_227	.---GTGAACGCATCTCAAAACGACAAAGATTTTATTGCAGCGGTTAACTGGAAAAAAATAGAAGAATAT	CP011071.1	100	100	Muricauda lutaonensis strain CC-HSB-11	Allomuricauda / Flavobacteriaceae	(FCB) Bacteroidota / Flavobacteriia	1	aquatic other	Aquatic other	II
nosZL_228	GCTAGGTGAAATGGTTTCTGCAGAACGCGACCATATTGTTGTTTTCAACCTAGCACGCTGTGAAGCGGCG	MABE01000003.1	100	100	Oleispira antarctica isolate 43_23_T18	Oleispira / Oceanospirillaceae	Pseudomonadota / Gammaproteobacteria	1	marine	marine	I
nosZL_229	AGAAGTTAATGCTTCGCAGAATGATAAGGATTATATCGCTGCGGTAAATTGGAAGAAAGCAGAAGAGTAT	FP476056.1	100	87.14	Zobellia galactanivorans strain DsiJT	Zobellia / Flavobacteriaceae	(FCB) Bacteroidota / Flavobacteriia	1	marine	marine OMZ, marine	II
nosZL_230	CGAAGCTGGTTGTTCCCAAAAGGATACCGACTTCCTGCACATGGTCAACTGGAAGAAAGCCGCCGAACTG	FO538765.1	100	100	Magnetospira sp. QH-2	Magnetospira / Thalassospiraceae	Pseudomonadota / alphaproteobacteria	1	marine	marine	II
nosZL_231	TGAAGCTGGTTGCTCATCCAAAGATACAGACTTCATGCATGTAACTAACTGGGCCAAAGCAGAAGAGCTC	HG799246.1	88	80.65	Uncultured epsilon proteobacterium	unknown	Campylobacterota / Epsilonproteobacteria	1	hydrothermal vent systems	marine OMZ, hydrothermal vent systems	II
nosZL_232	CACGGTCGGGATGTTCAAACGTCCGGAGGACTACGTCTTCTACTGGAACATCGCGAGCATCGAGAAGGCC	no significant match				unknown	Pseudomonadota / Deltaproteobacteria	1	marine OMZ	marine OMZ	Unknown
nosZL_233	CATCTCCGAGATGCTGGCCAAGGATCGCGATTATCTCGTGGTCTTCAACTGGGAGCGGATCAAGAAGGCG	no significant match				unknown	Nitrospirota / Nitrospiria	1	marine OMZ	marine OMZ	I
nosZL_234	ATCTAGACCCAAAGGCCATCATGAAATTCACCAACCCAGATGGTTCGGTAATGGGTTTTCAGCCTCCCTT	SPCQ01000548.1	100	100	Flavobacteriales bacterium	unknown	(FCB) Bacteroidota / Flavobacteriia	1	Freshwater & estruary systems	Freshwater & Estuary systems	II
nosZL_235	CTTGGGTGAGATGATCGCCGCTGACCGAGACTACCTGATTGTCTTCAACCTGGAGCGCATCGAGGCTGAC	FJ626882.1	100	100	Uncultured bacterium	unknown	Pseudomonadota / Deltaproteobacteria	1	marine sediment	marine sediment	I
nosZL_236	TGAGGCAGGTTGTTCCCAGAAAGACACTGACTTCCTCCATGCAATTAACTGGAAGAAAGCGGCAGAGCTC	CP011412.1	97	80.88	Sedimenticola thiotaurini strain SIP-G1	Sedimenticola	Pseudomonadota / Gammaproteobacteria	1	salt marsh	marine OMZ, marine, salt marsh	II
nosZL_237	TGAAGCCGGTTGCTCAGCTAAAGATACTGACTTTTTGCATGTCGTTAATTGGCGTAAAGCGGCTGAGTTA	LUTY01001839.1	100	100	Candidatus Thiomargarita nelsonii strain THI036 THI2864	Thiomargarita / Thiotrichaceae	Pseudomonadota / Gammaproteobacteria	1	marine	marine	II
nosZL_238	GACCGTCCCCATGTTTGGTCGCGAAGAGGACTACGTCTACTTCTGGCGAACCAAGTCCATCGAGGACGCG	no significant match				unknown	unknown	1	marine OMZ	marine OMZ	Unknown
nosZL_239	CCTGGCCGATATGATGGGCAATGACCGCGACTGGCTGGCGGTATTCAACCTGCGTGCGATCGAGGATGCG	no significant match				unknown	(FCB) Gemmatimonadota	1	marine OMZ	marine OMZ	I
nosZL_240	CACGGTGGGCATGTTCAAGCGGCCGGAGGACTACGTGTTCTACTGGAACATCGAGAGCATCAACCGTGCC	no significant match				unknown	(PVC) Planctomycetota	1	marine OMZ	marine OMZ	Unknown
nosZL_241	GGAAGTCAATGCTTCACAAAATGATAAAGATTTCATCGCGGCCGTGAACTGGAAAAAGATAGAAGAATAC	SPCQ01000548.1	100	100	Flavobacteriales bacterium isolate	unknown	(FCB) Bacteroidota / Flavobacteriia	1	Freshwater & estruary systems	Freshwater & Estuary systems	II
nosZL_242	GCTGGAAGAGACCATGGAGAAGGATCAGGACTGGCTGACCGTCTTCAACATCCAGGCCATCGAGGCCGCC	SOKV01001032.1	100	100	Paracoccus sp. DMF	Paracoccus / Rhodobacteraceae	Pseudomonadota / alphaproteobacteria	1	human-made	human made	I
nosZL_243	CGAAGCGGGTTGTTCTGCGAAAGATACTGACTTCATGCACGTAACAAACTGGAAGAAAGCAGCTGAACTG	CP054491.1	98	89.86	Candidatus Reidiella endopervernicosa	Candidatus Reidiella	Pseudomonadota / Gammaproteobacteria	1	marine	marine OMZ, marine	II
nosZL_244	TCTGCCTGAAACCATGCGCAACGAACGTGACTGGGCCGTGGTGTTCGACATTCACGCCATCGAGAAAGCC	CP022684.1	90	95.24	Ketobacter alkanivorans strain GI5	Ketobacter / Ketobacteraceae	Pseudomonadota / Gammaproteobacteria	1	marine	marine	I
nosZL_245	CCTTGCGGGCATGACCGAGGCCGAGCGCGACCATGTCGTGGTCTTCAACCTCAAGGAAATCGAGGCCGGT	AF119923.1	85	88.33	Uncultured bacterium (ProE)	unknown	Pseudomonadota / alphaproteobacteria	1	marine sediment	marine sediment	I
nosZL_246	ACTCGGTGATATGATCTCATCTGAACGTGACCATGTTGTTGTATTTAACTTACCGCGATGCGAAGCCGCC	CP032091.1	100	100	Pseudoalteromonas donghaensis strain HJ51	Pseudoalteromonas / Pseudoalteromonadaceae	Pseudomonadota / Gammaproteobacteria	1	marine	marine	I
nosZL_247	CCTGGGTGGCATGATGCGAAATGAACGCGACTGGGTTGTCGTCTTCAACATCGAAGCCATTGAGCAAGCG	no significant match				unknown	Pseudomonadota / Gammaproteobacteria	1	marine	marine, Freshwater & Estuary systems	I
nosZL_248	GGAAGTTAACTCTTCACAGAACGATAAGGACTTTATCGCGGCGGTTAACTGGAAGAAGATCGAAGAATAT	CP048410.1	100	98.57	Gramella sp. MT6	Christiangramia / Flavobacteriaceae	(FCB) Bacteroidota / Flavobacteriia	1	marine	marine	II
nosZL_249	CGTACAAGGTGCTTCTTCCAACGAGCAAGACTGGTGCGTAGTCTTCAATCTTGCCGCCATCGAAGAAGGC	RBKF01001685.1	100	100	Neisseria sp.	Neisseria / Neisseriaceae	Pseudomonadota / Betaproteobacteria	1	animal	animal	I
nosZL_250	TGAAGCAGGTATGAGCCGTAATGACAATGACTACCTTCATATTTTCAATTGGAAAATCCTTGAAAAACTT	CP001968.1	100	100	Denitrovibrio acetiphilus DSM 12809	Denitrovibrio / Geovibrionaceae	Deferribacterota / Deferribacteres	1	terrestrial	marine, Freshwater & Estuary systems, terrestrial	II
