# Supplementary material for: Aquatic nitrous oxide reductase gene (nosZ) phylogeny and environmental distribution
Source: Front Microbiol. 2024 May 21;15:1407573. doi: 10.3389/fmicb.2024.1407573 (PMC11148229; doi:10.3389/fmicb.2024.1407573)
Supplement: Supplementary file 1 [file Data_Sheet_1.zip › Table 3 - 2024-05-07T175727.273.XLSX]

## Sheet: Sheet1
Supplmentary Table 3: 3' Region
Archetype Label	Representative archetype sequence	Accession # of closest match	blastn % query coverage	blastn % identity	Organism name	genus / family	phylum / class	# sequences in archtype	representative isolation source	all isolation sources in archtypes	Clade
nosZR_1	GACCAAGGAGGCCGACGGCAAGTGGCTGGTCTCGCTCAACAAGTTCTCCAAGGACCGGTTCATCAACGTC	KP723776.1	100	100	uncultured bacterium	unknown / Nitrobacteraceae	Pseudomonadota / alphaproteobacteria	267	marine sediment	terrestrial, marine sediment, salt marsh, Freshwater & Estuary systems, marine OMZ, Other Aquatic	I
nosZR_2	AACCGCGGAAGCGGACGGCAAATGGCTGATCTCGATGAACAAGTTCTCCAAGGACCGGTTCCTGAACGTC	CP045381.1	100	100	Labrenzia sp. THAF35	Labrenzia / Stappiaceae	Pseudomonadota / alphaproteobacteria	462	marine	marine sediment, salt marsh, terrestrial, marine OMZ, marine	I
nosZR_3	ATCCCGgGATGCCGATGGCAAGTGGCTGGTGGTGCTGTCGAAGTTCTCCAAGGACCGGTTCCTGCCGGTT	CP011929.1	100	100	Marinobacter sp. CP1	Marinobacter / Marinobacteraceae	Pseudomonadota / Gammaproteobacteria	39	marine	terrestrial, marine sediment, marine	I
nosZR_4	AACCGCCGAGGCCGATGGCGCATGGCTGCTCTCGATGCACAAGTTCTCCAAGGACCGGTTCCTCAATGTC	KF705886.1	100	100	uncultured bacterium	unknown	Pseudomonadota / alphaproteobacteria	143	salt marsh	marine sediment, Aquatic Other, salt marsh	I
nosZR_5	CACCGTCTCGCCGGACGGGAAGTGGCTGGTGGGCCTCAACAAGCTCTCCCACGGGCGGCACCTCCCCGTC	CP001359.1	100	100	Anaeromyxobacter dehalogenans 2CP-1	Anaeromyxobacter / Anaeromyxobacteraceae	Myxococcota / Myxococcia	7	terrestrial	terrestiral	II
nosZR_6	AACTGCCGAGGCCGATGGCAAGTGGCTGATTTCGATGAACAAGTTCTCGAAGGACAGGTTCATCAATGTC	FJ227234.1	100	100	uncultured bacterium	unknown	Pseudomonadota / alphaproteobacteria	9	marine	marine sediment, salt marsh	I
nosZR_7	GACTAAAGAGGCGGACGGCAAGTGGCTGGTGTCGCTGAACAAGTTCTCCAAGGATCGCTTTATTAATGTG	KP723750.1	100	100	uncultured bacterium	unknown	unknown	7	marine sediment	marine sediment	I
nosZR_8	AACCCGCGACGCCGACGGCCAGTGGCTGGTGGTgTTGAGCAAGTTCTCCAAGGACCGCTTCCTGCCCACC	MG214745.1	100	98.57	Uncultured Pseudomonas sp.	Pseudomonas / Pseudomonadaceae	Pseudomonadota / Gammaproteobacteria	849	marine sediment	terrestrial, Freshwater & Estuary systems, marine, animal, marine sediment	I
nosZR_9	GACCAAGGAGTCGGACGGCAAGTACTTCGTGTCCGACAACAAGTTCTCCAAGGACCGTTTCCTGCCGGTC	KF706082.1	100	100	uncultured bacterium	unknown	unknown	8	salt marsh	marine sediment, Freshwater & Estuary Systems, salt marsh	I
nosZR_10	AACCAAGGAGGCGGACGGCAAATGGCTCGTTTCCCTGAACAAGTTCTCAAAGGACCGGTTCCTGAATGTC	FJ227231.1	100	100	uncultured bacterium	unknown	unknown	131	marine sediment	marine sediment, salt marsh	I
nosZR_11	GACGGCCGAGGCaGACGGCAAGTGGCTGCTTTCGATGCACAAGTTCTCAAAGGACCGCTTCCTGCATGTC	KF706061.1	100	100	uncultured bacterium	unknown	unknown	47	salt marsh	salt marsh	I
nosZR_12	GACGAAAGAAGCCGACGGCAAGTACCTCATCTCGCTCAACAAGATCTCGAAGGACCGTTTCTTGAACGTA	FJ227189.1	100	100	uncultured bacterium	unknown	Pseudomonadota / Gammaproteobacteria	13	marine sediment	marine sediment	I
nosZR_13	AACCAAGGAAGCCGATGGCAAGTGGTTGCTCTCGATGCACAAGTTCTCGAAGGACCGCTTCCTGCACGTA	KF705839.1	100	100	uncultured bacterium	unknown	Pseudomonadota / alphaproteobacteria	22	salt marsh	Human made; Freshwater & Estuary Systems, salt marsh	I
nosZR_14	AACGAATGAAGCTGACGGGCGGTATCTGATCTCGCTCAATAAGATCTCGAAAGACCGCTTTCTCAACGTC	MG983076.1	98	88.41	Acinetobacter seohaensis strain WC_35	Acinetobacter / Moraxellaceae	Pseudomonadota / Gammaproteobacteria	206	marine (OMZ)	marine sediment, marine OMZ, marine	I
nosZR_15	GACGCTCGAAGCGGACGGCAAGTGGTACCTTTCGATGAACAAGTTCTCGAAAGACCGTTTCCTGAACGTC	FJ227208.1	100	100	uncultured bacterium (Rhodobacteraceae bacterium inc. in arch)	unknown	Pseudomonadota / alphaproteobacteria	6	marine sediment	marine sediment; salt marsh	I
nosZR_16	AACCAAAGAGGCGGACGGCAAGTTTTTCATCTCGGACAACAAGTTCTCGAAAGACCGCTTCCTGCCGGTC	CR555306.1	100	100	Azoarcus aromaticum EbN1	Aromatoleum / Rhodocyclaceae	Pseudomonadota / betaproteobacteria	11	Fresh water & Estuarys systems	marine sediment, terrestiral, Freshwater & Estuary Systems	I
nosZR_17	GACCAACAAGGCTGATGGCAAATGGCTGATTTCGCTGAACAAGTTCTCCAAGGACCGGTTCATCAATGTG	KP723744.1	100	100	uncultured bacterium	unknown	unknown	4	marine sediment	marine sediment	I
nosZR_18	TACGGTGAGCCCCGACGGCAACTGGCTGGTCGGCCTCAACAAGCTCTCGCACGGCCGGCACCTGTCGGTT	JN882621.1	100	100	Uncultured bacterium	unknown	Acidobacteriota / Holophagae	3	terrestrial	terrestiral	II
nosZR_19	GACCAAGGAAGCCGATGGTCGCTACCTGATCTCGCTGAACAAGATCTCGAAGGACCGCTTCCTGAACGTG	KP723778.1	100	100	uncultured bacterium	unknown	unknown	126	marine sediment	marine sediment, marine OMZ	I
nosZR_20	AACTCGTGATGCAGATGGTAAATGGCTTGTTTCTCTCTGTAAGTTCTCTAAAGACCGCTTCTTACCTGTT	AAPH01000041.1	100	100	Photobacterium profundum 3TCK	Photobacterium / Vibrionaceae	Pseudomonadota / Gammaproteobacteria	3	marine	marine	I
nosZR_21	GACCGCTGAGGCGGATGGCAAGTGGCTGATTTCGATGAATAAGTTCTCGAAGGACCGCTTCCTCAACGTT	AAYC01000005.1	100	100	Roseobacter sp. SK209-2-6	Roseobacter / Roseobacteraceae	Pseudomonadota / alphaproteobacteria	3	marine (OMZ)	marine sediment, marine OMZ	I
nosZR_22	AACCAAGGAAGCCGACGGCAAATACTTTAATTCTGGCAACAAGTTTTCCAAGGACCGCTTCCTGCCGGTC	AB608704.1	100	100	uncultured bacterium	unknown	unknown	6	terrestrial	terrestiral, Freshwater & Estuary Systems	I
nosZR_23	AACAAAGGACGCCGATGGCAAGTGGCTCGTGTCGATGAACAAGTTCTCGAAAGACCGGTTCCTGAACACC	FJ227218.1	100	100	uncultured bacterium	unknown	Pseudomonadota	3	marine sediment	marine sediment	I
nosZR_24	AACTCGTGATGCAGACGGCAAATGGTTAGTGGTACTGAGTAAATTCTCTAAAGATAGATTTTTACCTGTT	CP000510.1	100	100	Psychromonas ingrahamii 37	Psychromonas / Psychromonadaceae	Pseudomonadota / Gammaproteobacteria	3	Fresh water & Estuarys systems	freshwater & estuary Systems	I
nosZR_25	TACCGCCAAGCCGTCGGGCAAGTATCTGATCGCACTGAACAAGCTGGCCATCGACCGCTTCGCTCAGGTT	SCQC01000928.1	100	100	Magnetospirillum sp. isolate DP16D	Magnetospirillum / Rhodospirillaceae	Pseudomonadota / alphaproteobacteria	3	Fresh water & Estuarys systems	freshwater & estuary Systems	II
nosZR_26	CTCACAAAAACCATTCGGTAAATATGTAGTAGCCATGAATAAGATTACTAAAGACCGTTATTTACCAACA	CP025791.1	100	100	Flavivirga eckloniae strain ECD14	Flavivirga / Flavobacteriaceae	(FCB) Bacteroidota / Flavobacteriia	3	marine	marine	II
nosZR_27	GACCAAGGAGGCGGACGGCAAGTGGCTGGTGGCGCTGTGCAAGTTCTCCAAGGATCGCTTCCTGCCCTGC	FJ227238.1	100	100	uncultured bacterium	unknown	unknown	3	marine sediment	marine sediment	I
nosZR_28	GACCAGCGAAGCCGATGGCCAGTGGCTGGTGGTGCTGTGCAAGTTCTCCAAGGACCGCTTCCTTCAGGTC	FJ227244.1	100	100	uncultured bacterium	unknown	Pseudomonadota / Gammaproteobacteria	24	marine sediment	marine sediment, terrestiral, Freshwater & Estuary Systems, wastewater systems	I
nosZR_29	AACCCGTGAAGCCGATGGCAAGTGGCTGGTGTCGCTGAACAAGTTCTCGAAAGACCGCTTCCTGAACGTC	AM902716.1	100	100	Bordetella petrii strain DSM 12804 (NosZ62)	Bordetella / Alcaligenaceae	Pseudomonadota / betaproteobacteria	2	Fresh water & Estuarys systems	terrestiral, Freshwater & Estuary Systems	I
nosZR_30	GACGAAGGAGGCGGATGGCAAGTGGCTCATCTCGCTCAATAAGTTCTCGAAGGACCGTTTTCTGAACGTT	CP000943.1	100	100	Methylobacterium sp. 4-46 (nosZ58)	Methylobacterium / Methylobacteriaceae	Pseudomonadota / alphaproteobacteria	5	terrestrial	terrestiral	I
nosZR_31	CACGCGACACCCGTACGGCAAGTACCTCGTCTCGATGAACAAGATGTCGAAGGGCCAGCACCTGAACATC	JN882612.1	100	100	Uncultured bacterium (WNZ_33)	unknown	unknown	2	terrestrial	terrestiral	II
nosZR_32	CACCGTCAGCCCCGACGGGAAGTACCTCGTCGCCCTCAACAAGCTCTCGCACGGCCGGCACCTCTCCGTC	EU748951.1	100	100	Uncultured bacterium (WNZ_12)	unknown	unknown	2	terrestrial	terrestiral	II
nosZR_33	TACGGTCAATCCGGACGGCAAATATCTGGTAGCGCTCAACAAGCTCTCGCACGGGCGCCATCTTGGGGTT	EU748995.1	100	100	Uncultured bacterium (WNZ_8)	unknown	unknown	2	human-made	human made, terrestrial	II
nosZR_34	CACCGTCTCCCCGGACGGCAAGTACCTCGTCGGCCTCAACAAGCTGTCCCACGGGCGCCACCTCTCGGTG	JN882622.1	100	100	Uncultured bacterium (WNZ_14)	unknown	unknown	2	terrestrial	terrestiral	II
nosZR_35	GACTGCCGAGGCGGACGGTAAATGGCTGATCACCATGAACAAGTTTTCGAAGGACCGGTTCCTCAACGTC	MG214756.1	100	97.14	Uncultured Ruegeria sp.	Ruegeria / Roseobacteraceae	Pseudomonadota / alphaproteobacteria	4	marine sediment	marine sediment	I
nosZR_36	CTCAGCCTCTCCAGATGGTAAATACCTGGTTTCTCTGAACAAGCTGGCAATCGATCGTTTCAACCCTGTT	MT985005.1	57	95	Uncultured Azonexus sp.	Azonexus / Azonexaceae	Pseudomonadota / betaproteobacteria	22	Fresh water & Estuarys systems	freshwater & estuary Systems	II
nosZR_37	AACCAGTGAVGCGGAYGGCAAGTGGCTGGTGGTGTTGTGCAAATTCTCCAAGGACCGCTTCCTGCCGACC	MH297592.1	100	97.14	Acinetobacter sp. strain DB4 (NOTE: arch cluster and NosZ20 are mainly Pseudomonas sp.(Pseudomonas_brassicacearum)	Acinetobacter / Moraxellaceae	Pseudomonadota / Gammaproteobacteria	36	terrestrial	terrestrial	I
nosZR_38	GACCAAAGAGGCCGACGGCAAGTGGCTGGTGTCCTTGAATAAGTTTTCCAAAGACAGGTTCATCAATACC	KP723782.1	100	100	uncultured bacterium	unknown	unknown	9	marine sediment	marine sediment, marine OMZ, terrestrial	I
nosZR_39	AACGCTTGACGCGACCGACAAGTACTACCTGACGATGAACAAGTTTTCCAAAGACCGGTTCCTCAATGTC	FJ227165.1	100	100	Uncultured bacterium	unknown	unknown	2	marine sediment	marine sediment	I
nosZR_40	GACGCTGGACGCGAATGCCGCCTACTACCTGTCGATGAACAAGTTCTCCAAGGACCGGTTCCTCAACGTC	FJ227205.1	100	100	Uncultured bacterium	unknown	unknown	2	marine sediment	marine sediment	I
nosZR_41	GACCAAGGATGCGGACGGCAAGTGGTTGATGTCACTCAATAAGTTCTCGAAGGATCGCTTCCTGTCCGTC	MH994904.1	81	91.23	Uncultured bacterium	unknown	unknown	2	marine (OMZ)	marine OMZ	I
nosZR_42	GACGGCAGAAGCGGATGGTGCATGGCTGCTCTCAATGCACAAGTTCTCAAAGGACCGGTTCATCAATGTG	KF705743.1	100	100	Uncultured bacterium (see note: Sulfitobacter mediterraneus)	unknown	Pseudomonadota / alphaproteobacteria	2	salt marsh	salt marsh, marine sediment	I
nosZR_43	CACCATGAAACCACACGGCAAATACGTGATTGCTTACAACAAAATCACCAAAGACCGCTACCTGCCTACC	MN946828.1	100	100	Uncultured bacterium (see note: Haliscomenobacter hydrossis)	unknown	(FCB) Bacteroidota / Saprospiria	2	Fresh water & Estuarys systems	Fresh water & Estuarys systems	II
nosZR_44	GACGCTGGATGCGGACGGCCGCTGGATGGTCTGTCTGTCCAAGTTCTCGAAGGACCGCTTCCTCAACGTG	KX354186.1	100	100	Uncultured bacterium (see note: Paracoccus sanguinis)	unknown	Pseudomonadota / alphaproteobacteria	2	marine (OMZ)	marine OMZ	I
nosZR_45	GTCCAGGGACGCCGACGGCAAGTGGCTGTTCTCGCTCAACAAGCACTCCAAGGACCGCTTCCTGCCGGTC	KJ967734.1	100	100	Uncultured bacterium	unknown	Pseudomonadota / Gammaproteobacteria	2	Other Aquatic	Aquatic Other	I
nosZR_46	TACGGTTAGTCCCGATGGTAAATATCTGGTCTCGATGAACAAATGGGCGATTGATCGTTTCAATAACGTT	QQUD01000369.1	100	100	Chloroflexi bacterium isolate CFX1 8445	unknown	Chloroflexota	2	marine	marine	II
nosZR_47	AACCCGCGACGCCGATGGCAAGTGGCTAGTGTCTCTGTGTAAGTTCTCCAAGGACAGATTCCTGCCCGTT	FN356196.1	100	98.57	Uncultured marine bacterium (in arch: Shewanella loihica PV-4)	unknown	Pseudomonadota / Gammaproteobacteria	2	Fresh water & Estuarys systems	Fresh water & Estuarys systems, hydrothermal vent systems	I
nosZR_48	GACCAACCGCGCCGACGGCCAATGGCTGATCTCGCTCAACAAATTTTCCAAGGATCGCTTCCTGTCGGTC	MH994941.1	75	92.45	Uncultured bacterium	unknown	unknown	2	marine (OMZ)	Marine OMZ	I
nosZR_49	AACCAACGAAGCCAACGGCGATTACCTCGTGGCGCTGAACAAGATTTCGAAAGACCGCTTCCTGAACGTC	FJ227230.1	100	100	Uncultured bacterium	unknown	Actinomycetota / Actinomycetes	1	marine sediment	marine sediment	I
nosZR_50	CAGCTACGTCTTGGCGCTGAACAAATTCTCCACCGGCCTGTTTAGCCCCACCGGTGTGATCTTCCCGGTC	no significant match				unknown	Pseudomonadota / betaproteobacteria	2	marine (OMZ)	marine OMZ	II
nosZR_51	CACCGTTTCTCCCGACGGCAAATACCTAGTTTCGCTGAACAAGTGGTCCCTTGACCGTTTCTTCCATCCA	OM567924.1	87	83.61	Uncultured bacterium	unknown	Actinomycetota	2	marine (OMZ)	marine (OMZ)	II
nosZR_52	AACACGTGATGCCGACGGTAAATGGCTGATATCTCTGTGTAAATTCTCCAAAGACAGGTTCTTACCAGTT	CP101509.1	100	85.71	Photobacterium atrarenae strain GJH2-4	Photobacterium / Vibrionaceae	Pseudomonadota / Gammaproteobacteria	2	marine (OMZ)	marine OMZ, marine sediment	I
nosZR_53	AACCCGTGATGCAGATGGTAAATGGCTTATTGCACTGTGTAAGTTCTCAAAAGATAGGTTCTTACCTGTC	CP032091.1	100	100	Pseudoalteromonas donghaensis strain HJ51	Pseudoalteromonas / Pseudoalteromonadaceae	Pseudomonadota / Gammaproteobacteria	2	marine	marine	I
nosZR_54	GACCAGGGAAGCGGACGGCAAATGGCTGATCTCACTGAACAAGTTTTCCAAGGATCGCTTCATCAATGTC	FJ227233.1	100	100	Uncultured bacterium	unknown	Pseudomonadota / alphaproteobacteria	14	marine sediment	marine sediment, terrestiral, Freshwater & Estuary Systems	I
nosZR_55	ATCACGTGATGCTGATGGTAAATGGTTAGTTGTTTTATGTAAGTTCTCTAAAGATAGATTCTTACCTACT	CP000083.1	100	100	Colwellia psychrerythraea 34H (tony seq 100% match & nosZ69)	Colwellia / Colwelliaceae	Pseudomonadota / Gammaproteobacteria	2	marine sediment	marine sediments	I
nosZR_56	CTCAAGAAAACCTTTCGGTAAATATGTTTTAGCAATGAACAAAATTACAAAAGACCGTTATTTACCTACT	JABDPN010000223.1	100	100	Flavobacteriaceae bacterium isolate	Flavobacteriaceae / Flavobacteriales	(FCB) Bacteroidota / Flavobacteriia	2	marine sediment	marine sediment	II
nosZR_57	TTCAGGAAAACCTCAAGGTAAATACATGTTTGCAATGAATAAAATAACAAAAGACCGTTATTTACCAACA	CP025118.1	100	100	Lacinutrix sp. Bg11-31	Lacinutrix / Flavobacteriaceae	(FCB) Bacteroidota / Flavobacteriia	2	Fresh water & Estuarys systems	Fresh water & Estuarys systems	II
nosZR_58	ATCGCGGGATGCCGACGGCCAGTGGCTGGTGCCGCTGTCCAAGTTCTCCAAGGACCGCTTCCTGCCCGCC	KF705745.1	100	100	uncultured bacterium	unknown	Pseudomonadota / Gammaproteobacteria	7	salt marsh	salt marsh	I
nosZR_59	AACCGCCGAGGGCGACGGCAAATGGCTCGTGTCGCTCAAAAAGTTCTCAAAGGACCGGTTCCTCAATGTC	KF705760.1	100	100	uncultured bacterium	unknown	Pseudomonadota	2	salt marsh	salt marsh	I
nosZR_60	AACTGCCGAAGCGGATGGTCAGTGGCTGCTTTCGATGCACAAATTCTCGAAAGACCGCTTCCTGCACGTG	KF705765.1	100	100	uncultured bacterium	unknown	Pseudomonadota / alphaproteobacteria	2	salt marsh	salt marsh	I
nosZR_61	GACCCTGGAAGCCGACGGGAAGTTCCTCATCTCTCTCAACAAGTTCTCCAAGGACCGGTTCCTGCACGTG	KF705787.1	100	100	uncultured bacterium	unknown	unknown	2	salt marsh	salt marsh, marine sediment	I
nosZR_62	ATCCAGTGAAGCGGACGGCAAGTGGTTGTTCTCCCTTAATAAGTTCTCGAAGGACCGCTTCCTTCCCGTG	CP000453.1	100	100	Alkalilimnicola ehrlichii MLHE-1	Alkalilimnicola / Ectothiorhodospiraceae	Pseudomonadota / Gammaproteobacteria	2	Other Aquatic	Other Aquatic	I
nosZR_63	AACGCTGGAGGCCGACGGCCAGTGGCTGCTGCCGATGCACAAGTTCTCCAAGGACCGGTTCCTCAATGTC	KF705911.1	100	100	uncultured bacterium	unknown	unknown	2	salt marsh	salt marsh	I
nosZR_64	GACGGCTGCAGCCGACGGCGCATGGCTGGTTTCGATGCACAAGTTCTCAAAAGACCGGTTCATCAACGTT	KF705708.1	100	100	uncultured bacterium	unknown	Pseudomonadota / alphaproteobacteria	2	salt marsh	salt marsh	I
nosZR_65	GACAAACGAGGCGGACGGAAAGTGGCTCATATCACTGCACAAGTTCTCCAAGGACCGTTTCATACATGTC	KF706039.1	100	100	uncultured bacterium	unknown	unknown	2	salt marsh	salt marsh	I
nosZR_66	GTCGCTGGATGCCAGCGCCAAATACTACCTGTCGATGCACAAGTTCTCGAAGGACCGGTTCCTGCACACC	KF706056.1	100	100	uncultured bacterium	unknown	Pseudomonadota / alphaproteobacteria	2	salt marsh	salt marsh	I
nosZR_67	GACCAAGGAAGCAGACGGCAAATGGCTGCTATCACTGCATACATTCTCCAAGGACCGTTATATCAATGTT	KF706060.1	100	100	uncultured bacterium	unknown	unknown	2	salt marsh	salt marsh	I
nosZR_68	GACCAAAGACGCCGACGGCAAGTGGCTGCTATCACTTACCAAGTTCTCGAAAGATCGGTTTATACACGTT	KF706140.1	100	100	uncultured bacterium	unknown	Pseudomonadota / alphaproteobacteria	2	salt marsh	salt marsh	I
nosZR_69	AACCAAAGAAGCGGATGGTAAATGGCTGGTGTCGCTGAACAAGTTTTCCGAGGATCGCTATATTAATGTC	FJ227219.1	100	100	uncultured bacterium	unknown	Pseudomonadota / betaproteobacteria	2	marine sediment	marine sediment	I
nosZR_70	AACCAAGGAAGCGGATGGGAAGTGGCTCATTTCCTTGAACAAATTCTCCAAGGATTGGTTCCTGAACGTC	EU053072.1	100	100	Uncultured bacterium	unknown	unknown	2	animal	marine sediment, animal	I
nosZR_71	AACCCTCGACGCATCGGACAAGTTCTACATCACGATGAACAAGTTCTCGAAGGACCGCTTCCTGAATGTC	CP097547.1	100	100	Dinoroseobacter shibae strain DFL-36	Dinoroseobacter / Roseobacteraceae	Pseudomonadota / alphaproteobacteria	2	marine	marine, marine sediment	I
nosZR_72	GACCCGCGATGCCGACGGTAAATGGCTGGTTTCATTATGTAAATTCTCCAAGGACAGATTCCTGCCCGTT	FJ227252.1	100	100	Uncultured bacterium	unknown	Pseudomonadota / Gammaproteobacteria	1	marine sediment	marine sediment	I
nosZR_73	AACTGCTGATCCTCAAGGTAAATATATCATTGCTCTTAATAAACTAGCAATAGATAGATTCCAAAATGTT	CP032363.1	100	91.43	Arcobacter peruensis strain PSE-93	Arcobacter / Arcobacteraceae	Campylobacterota / Epsilonproteobacteria	5	marine	marine	II
nosZR_74	AACCCGTGATACTGATGGCAAGTGGTTGGTTGTATTGTGTAAATTCTCTAAAGATAGATTCTTACCTGTG	CP000302.1	100	100	Shewanella denitrificans OS217	Shewanella / Shewanellaceae	Pseudomonadota / Gammaproteobacteria	1	marine	marine	I
nosZR_75	GTCCCGGGATGCTGATGGAAAGTGGCTGGTGGTGCTCTGCAAGTTCTCAAAAGACCGTTTCCTTCCTGCG	CP000155.1	100	100	Hahella chejuensis KCTC 2396	Hahella / Hahellaceae	Pseudomonadota / Gammaproteobacteria	1	marine sediment	marine sediment	I
nosZR_76	AACATCAGAAGCAGACGGCAAGTGGCTTGTTTCTCTGAACAAGTTCTCTAAAGACCGCTTCCTGAACGTT	CP003147.1	100	100	Pseudovibrio sp. FO-BEG1	Pseudovibrio / Stappiaceae	Pseudomonadota / Alphaproteobacteria	1	marine	marine	I
nosZR_77	AACGCGGGAGGCCGACGGCAAATGGCTGCTGTCCTTGAACAAGTTCTCCAAGGATCGCTTCCTGAATGTC	CP000494.1	100	100	Bradyrhizobium sp. BTAi1	Bradyrhizobium / Nitrobacteraceae	Pseudomonadota / Alphaproteobacteria	1	terrestrial	terrestrial	I
nosZR_78	GACCCTCGAGGCCGATGGCAAGTGGCTGGTTTGCCTGTGCAAATTCTCCAAGGACCGGTTCCTGAACGTC	CP001313.1	100	100	Rhodobacter capsulatus SB 1003	Rhodobacter / Paracoccaceae	Pseudomonadota / Alphaproteobacteria	1	terrestrial	terrestrial	I
nosZR_79	AACGCTCGATGCCGCCAACGACTGGCTCGTTTGCCTGTGCAAATTCTCCAAGGACCGGTTCCTGAATGTC	X94977.1	100	100	Achromobacter cycloclastes	Achromobacter / Alcaligenaceae	Pseudomonadota / betaproteobacteria	1	terrestrial	terrestiral	I
nosZR_80	AACCAAGGAAGTTGATGGCAAGTGGCTGATTTCGCTGAACAAGTTCTCCAAGGACCGTTACCTCAATGTC	CP016986.1	100	100	Brucella melitensis strain 2010724553	Brucella / Brucellaceae	Pseudomonadota / Alphaproteobacteria	1	animal	animal	I
nosZR_81	CGCCCGCTCGCCCGACGGCAAGTACCTGGTCGCCATGAACAAGTGGTCGCTCGACCGATTCAATGACGTG	EU748963.1	100	100	uncultured bacterium	unknown	unknown	1	terrestrial	terrestiral	II
nosZR_82	CTCGGTGAAGCCGAAGGGTCGCTACCTGGTCGCGCTCAACAAGCTGGCCATCGACCGCTTCAACCCGGTC	EU748982.1	100	100	uncultured bacterium	unknown	unknown	1	human-made	human made	II
nosZR_83	TAGCAAGGCGCCATTTGGAAAGTACGTCGTGGCGATGAACAAGATCACGAAGGATCGGTATCTCCCAACG	GU185853.1	100	100	uncultured bacterium	unknown	unknown	1	terrestrial	terrestrial	II
nosZR_84	CAGCAAGAAGCCCTGGGGCAAGTATCTCGTGGCGATGGACAAGATCACCAAGGATCGCTACCTGCCGACG	GU185855.1	100	100	uncultured bacterium	unknown	unknown	1	terrestrial	terrestiral	II
nosZR_85	TACGAAGGAGCCTTACGGTCGTTATCTGGTCGCCGGCAACAAGCTCTCGAAGGGGCGGCACCTCAGCACG	CP001032.1	100	100	Opitutus terrae PB90-1	Opitutus / Opitutaceae	(PVC) Verrucomicrobiota / Opitutae	1	terrestrial	terrestrial	II
nosZR_86	CACGAAGGAGCCGTACGGGAACTGGCTCGTGGCGATGAACAAGCTCCAGAAGGGCCGCGGGCTTAACGTC	FP565814.1	100	100	Salinibacter ruber M8	Salinibacter / Salinibacteraceae	(FCB) Rhodothermota / Rhodothermia	1	Other Aquatic	Aquatic Other	II
nosZR_87	CAACGTGAACCCCGACGGCCGCTACCTGGTGGCCATGAACAAGTGGTCCGTGGACCGTTTCGCGAACGTG	CP003029.1	100	100	Rhodothermus marinus SG0.5JP17-172	Rhodothermus / Rhodothermaceae	(FCB) Rhodothermota / Rhodothermia	1	marine	marine	II
nosZR_88	CCATCGCCGCCGACGGCAAGTACCTCGCGGTGGGCTGCAAGTTCAGCAAGGACCGCTTCCTGCCGGTGGG	GQ900543.1	100	100	Rubrivivax gelatinosus strain S1	Rubrivivax / Sphaerotilaceae	Pseudomonadota / betaproteobacteria	1	Fresh water & Estuarys systems	Fresh water & Estuarys systems	I
nosZR_89	CACGGTCTCGCCAAAGGGCAAGTGGGTGTTCGCACTTAACAAGCTCTCCAAGGGCACCCATCTTCCCGTA	CP003360.1	100	100	Desulfomonile tiedjei DSM 6799	Desulfomonile / Desulfomonilaceae	Thermodesulfobacteriota / Desulfomonilia	1	human-made	human made	II
nosZR_90	GTGTCGCCGGACGGGAAGTGGCTGGTGGGCCTCAACAAGCTGTCGCACGGCCGGCACCTCTCGGTCGGCC	CP000251.1	100	100	Anaeromyxobacter dehalogenans 2CP-C	Anaeromyxobacter / Anaeromyxobacteraceae	Myxococcota / Myxococcia	1	terrestrial	terrestrial	II
nosZR_91	CACGATGCACCCGAAGGGCAAGTACCTCGTCGGCCTCAACAAGCTGTCGCATGGACGCCACCTCTCGGTG	JN882618.1	100	100	Uncultured bacterium	unknown	unknown	1	terrestrial	terrestrial	II
nosZR_92	CACGGTAAACCCGGACGGCAAGTACCTGGTCGGCCTCAACAAGCTGTCGCACGGCCGGCACCTCAACGTG	JN882620.1	100	100	Uncultured bacterium (see note: Anaeromyxobacter dehalogenans strain 2CP-3 )	unknown	Myxococcota / Myxococcia	1	terrestrial	terrestrial	II
nosZR_93	CACCGTCAGCCCCGACGGCAATTACCTGGTTGGCCTCAACAAACTGTCGCATGGCCGTCACCTCAACGTC	KY924419.1	100	100	Uncultured bacterium	unknown	unknown	1	terrestrial	terrestrial	II
nosZR_94	CACGGTGAGCCCGGACGGGAAGTACCTCATCTCGCTCAACAAGCTGTCGCACGGACGCCATCTCTCGGTC	JN882628.1	100	100	Uncultured bacterium	unknown	unknown	1	terrestrial	terrestrial	II
nosZR_95	CACCGCGCATCCGCAGGGCAAGTACCTCATCGGCCTGAACAAGCTCTCGCACGGCCGGCACCTGTCGGTG	GU185839.1	100	100	Uncultured bacterium ( see note: Holophagales bacterium isolate)	unknown	Acidobacteriota / Holophagae	1	terrestrial	terrestrial	II
nosZR_96	TTCGGCCAGCCCCGACGGCAAATACCTCGTCGGCCTCAACAAGCTGTCGCACGGGCGCCATCTCAACGTC	GU185852.1	100	100	Uncultured bacterium	unknown	unknown	1	terrestrial	terrestrial	II
nosZR_97	TACGGTCAGCCCGGACGGCAACTACCTGGTCTCGCTCAACAAGCTCTCCCACGGACGGCACTTGAACGTC	GU185849.1	100	100	Uncultured bacterium	unknown	unknown	1	terrestrial	terrestrial	II
nosZR_98	CAGCACCAAACCCTACGGCAAGTATGTGATCGCGCTCAACAAGCTGAGCCACGGCCGGCACCCCAACGTA	EU748965.1	100	100	Uncultured bacterium	unknown	unknown	1	terrestrial	terrestrial	II
nosZR_99	TACGGTCAATCCGGACGGCAAATTCCTGATCGCGCTCAATAAACTCTCGCACGGACGGCATCTCAGCGTC	EU748967.1	100	100	Uncultured bacterium	unknown	unknown	1	terrestrial	terrestrial	II
nosZR_100	TACGGTGAGCCCCGACGGCAAATACATGGTGGCGCTCAACAAACTCTCGCACGGACGCCATCTCAACGTC	JN882616.1	100	100	uncultured bacterium	unknown	unknown	1	terrestrial	terrestrial	II
nosZR_101	CACGGTCGCGCCGGACGGACAGTTCCTGGTCTCGCTGAACAAGCTCTCGCACGGCCGGCATCTGAGCGTC	GU185842.1	100	100	uncultured bacterium	unknown	unknown	1	terrestrial	terrestrial	II
nosZR_102	CACCGTCAGCCCCGACGGGAAATATCTGGTGGGGCTGAACAAGCTGTCGCACGGCCGGCATCTGAACGTC	JN882626.1	100	100	uncultured bacterium	unknown	unknown	1	terrestrial	terrestrial	II
nosZR_103	CACGGTCTCTCCCAAGGGAAAATACTTGATCGGATTGAACAAGCTCTCGCACGGCCGCCACCTCTCCGTG	GU185854.1	100	100	uncultured bacterium	unknown	unknown	1	terrestrial	terrestrial	II
nosZR_104	AACGCGCGAAGCGGATGGCAAGTGGGTCGTGGTGCTGTCGAAGTTCTCCAAGGACCGCTTCCTGCCGACC	LC231836.1	100	100	Uncultured prokaryote (see note: Pseudomonas balearica strain EC28)	unknown	Pseudomonadota / Gammaproteobacteria	21	Fresh water & Estuarys systems	Fresh water & Estuarys systems	I
nosZR_105	TTCTGGTGAACCTTTTGGAAAATATGCTTTAGCAATGAATAAAATTACTAAAGATAGATATTTGCCAACA	CP115918.1	88	87.1	Tenacibaculum ovolyticum strain 20-4135-2	Tenacibaculum / Flavobacteriaceae	(FCB) Bacteroidota / Flavobacteriia	3	marine (OMZ)	marine OMZ, marine	II
nosZR_106	CAGCATGAAACCCTGGGGTAAATACTTGGTTGGCTTGAATAAGATGACCAAGGATCGTTATCTTTCAACT	OM568136.1	98	85.51	Uncultured bacterium	unknown	unknown	4	Fresh water & Estuarys systems	Fresh water & Estuarys systems	II
nosZR_107	ATCTATGAAGCCATGGGGCAAATATCTTGTTGCTCTTAATAAGATGACTAAAGATCGCTATCTTTCCACA	OM568022.1	94	84.85	Uncultured bacterium	unknown	unknown	5	Fresh water & Estuarys systems	Fresh water & Estuarys systems	II
nosZR_108	GACATTGGGCGCTGACGGCAAGTGGCTGATCTCGATGAACAAGTTCTCGAAAGACCGGTTCCTCAACGTT	DQ311685.1	80	98.21	Uncultured bacterium ( see note: Pukyongiella litopenaei strain SH-1)	unknown	Pseudomonadota / betaproteobacteria	23	Fresh water & Estuarys systems	Fresh water & Estuarys systems	I
nosZR_109	CTCGGTATCTCCCGATGGTAAATACCTGGTAGCTTTGAACAAGCTGGCGATTGACCGCTTCAATCCGGTT	MT314144.1	97	89.71	Uncultured bacterium	unknown	unknown	4	Fresh water & Estuarys systems	terrestiral, Freshwater & Estuary Systems	II
nosZR_110	AACTCTGGAAGCTGACGGGAAATGGTTCATTTCAATGAACAAGTTCTCCAAGGACCGCTTCCTGAATGTC	CP031555.1	100	100	Thalassospira indica strain PB8BT	Thalassospira / Thalassospiraceae	Pseudomonadota / Alphaproteobacteria	35	marine	marine sediment, marine, marine OMZ	I
nosZR_111	CACCGTCTCTCCGGATGGCAAATACCTGGTTGCTCTCAACAAGCTATCCATCGACCGCTTCAACCCGGTG	OM568480.1	95	88.06	Uncultured bacterium	unknown	unknown	5	Fresh water & Estuarys systems	Fresh water & Estuarys systems	II
nosZR_112	CTCCGTATCGCCGGATGGAAAATATCTGGTGTCACTCAACAAGCTGGCTATTGACCGCTTCAACCCTGTC	OM567950.1	97	88.24	Uncultured bacterium	unknown	unknown	18	Fresh water & Estuarys systems	Fresh water & Estuarys systems	II
nosZR_113	CACAGTTTCCCCTGATGGTAAATACTTAGTGGCGTTGAACAAATGGTCGCTAGATCGTTTCTTCCACCCA	OM568507.1	88	79.03	Uncultured bacterium	unknown	unknown	22	marine (OMZ)	marine OMZ, Freshwater & Esturary system	II
nosZR_114	CACTGTGAGTCCGGATGGAAAATACCTGGTTTCGCTAAATAAATGGGCAATCGATCGTTTTACGCCTGTT	OM567979.1	88	83.87	Uncultured bacterium	unknown	unknown	3	marine (OMZ)	marine OMZ, Freshwater & Esturary system	II
nosZR_115	CACTGTTAGTCCAGATGGTCGCTACCTGGTCTCAATGAATAAGTGGGCAATCGATCGATTTGCCGGAGTA	MT984947.1	90	84.13	Uncultured Anaerolineae bacterium	unknown	Chloroflexota / Anaerolineae	6	marine (OMZ)	marine OMZ, Freshwater & Esturary system	II
nosZR_116	TACAGTtAGtCCCGAtGGAAGATATTTAGTATCGATGAATAAATGGGCTATCGACCGATTTGCTCCTGTG	OM568193.1	88	82.26	Uncultured bacterium	unknown	unknown	3	marine (OMZ)	marine OMZ, Freshwater & Esturary system	II
nosZR_117	TACAGTTGATCCCGATGGAGGATATCTTGTTTCTTTAAATAAATGGGCAATCGATAGATTTACTAGTGTT	OM568224.1	72	82.35	Uncultured bacterium	unknown	unknown	37	marine (OMZ)	marine OMZ, Freshwater & Esturary system	II
nosZR_118	TACTGTTAGTCCAGATGGTAAATATATGGTCTCTCTTAACAAGTGGGCATTAGATAGGTTTTTAGGAGTA	OM568179.1	68	85.42	Uncultured bacterium	unknown	unknown	33	marine (OMZ)	marine OMZ, Freshwater & Esturary system	II
nosZR_119	ATCCGCCAAGCCTAAAGGCAAGTATGCCCTAGCGCTTGACAAACTCTCTATTGATCGATTCAACCCTGTG	AJ640086.1	100	100	Wolinella succinogenes DSMZ1740	Wolinella / Helicobacteraceae	Campylobacterota / Epsilonproteobacteria	3	animal	animal	II
nosZR_120	CTCACGTAAGCCTTTCGATAAGTATCTTGTTGCAATGAATAAGATTACTAAAGACCGTTATTTACCAACC	CP025791.1	98	85.51	Flavivirga eckloniae strain ECD14	Flavivirga / Flavobacteriaceae	(FCB) Bacteroidota / Flavobacteriia	6	marine	marine	II
nosZR_121	CACSGTYTCACCYGACGGCAAGTAYCTGGTKGCTCTGAACAAGTGGTCRCTGGACCGCTTCTTCCACCCS	OM568188.1	72	88.24	Uncultured bacterium clone ; see note: Actinobacteria bacterium isolate / Phycisphaeraceae bacterium isolate H1_PLA4	unknown	Actinomycetota	12	marine (OMZ)	marine, marine OMZ, Freshwater & estuary system	II
nosZR_122	gaccaaccgggctgacggcaagtggctcatctcgctgaacaaattctccaaggatcgcttcctcaatgtc	AJ550344.1	100	92.86	Uncultured bacterium	unknown	unknown	4	terrestrial	terrestrial, marine OMZ	I
nosZR_123	TACGGTTGAACCCGATGGTAAATATCTGGTATCCCTCAACAAATGGGCTGTAGATCGCTTCCTTACTGTG	no significant match				unknown	Candidatus Poribacteria	5	marine (OMZ)	marine OMZ	II
nosZR_124	CTCTAAGAAACCTTTCGGTAAATATTTGGTAGCTTATAACAAAATTACCAAAGATAGATTTTTACCTACA	CP045564.1	100	100	Riemerella anatipestifer strain RA-LZ01	Riemerella / Weeksellaceae	(FCB) Bacteroidota / Flavobacteriia	5	animal	animal	II
nosZR_125	TACTGTGGATCCTGACGGAAAGTATCTGATTGCATTAAATAAATTAGCGATTGACCGTTTTTCACCTGTA	no significant match				unknown	unknown	7	Fresh water & Estuarys systems	Fresh water & Estuarys systems	II
nosZR_126	CTCGGCBGATCCGAAGGGCCGTTACCTGGTGGCBCTGAACAAGCTGTCGATCGACCGCTTCACGCCGGTB	JN882608.1	98	94.2	uncultured bacterium (See note: Oleiphilus sp.)]	unknown	Pseudomonadota / betaproteobacteria	7	terrestrial	terrestrial, animal	II
nosZR_127	AACCCGTGATGCTGATGGCAAATACCTAGTCTGTCTCTGTAAGTTCTCTAAAGACCGATTCTTACCGACG	LWGG01000523.1	100	100	Oleiphilus sp. HI0128	Oleiphilus / Oleiphilaceae	Pseudomonadota / Gammaproteobacteria	17	marine	marine	I
nosZR_128	CTCCGCCTCTCCTGAcGGcAAGTACcTcGTCTCCCTtAACAAGCTGGCGATTGATCGCTTCAACCCTGTT	MT984927.1	51	94.44	Uncultured Azospira sp. clone WA1-63 ( SEE NOTE: Candidatus Endoriftia persephone & Gamma proteobacterium SS-5)	unknown	Pseudomonadota / Gammaproteobacteria	8	Fresh water & Estuarys systems	aquatic other, hydrothermal vent systems, Freshwater & estuary systems	II
nosZR_129	CTCTGCATCTCCTGATGGAAAGTACTTAATCTCTCTTAATAAGCTAGCTATTGACCGCTTCAACCCTGTA	no significant match				unknown	Pseudomonadota / Gammaproteobacteria	8	hydothermal vent systems	hydrothermal vent systems	II
nosZR_130	CACTGTGAGCCCAGACGGAGATTGCCTGGTATCACTCAATAAGTGGGCCATTGATAGATTTACCAGTGTT	no significant match				unknown	Calditrichota	3	marine (OMZ)	marine OMZ	II
nosZR_131	CTCAGCACAACCCTATGGCAAATACTTTATCGCCATGAACAAACTTGCCAAAGATACTTTCTTACCACAT	no significant match				unknown	Chloroflexota / Anaerolineae	5	marine (OMZ)	marine OMZ	II
nosZR_132	CACGGCCGAGCCtTACGGgAAGTACCTGGTCATCATGAATAAGCTGACCAAGGACACGTTCCTGCCCCAC	no significant match				unknown	(FCB) Bacteroidota	3	marine (OMZ)	marine OMZ	II
nosZR_133	CTCTGCTCAGCCCTACGGCGACTACCTGATATCGATGAACAAGCTCGCGAAGGACTCGTTCCTGCCGCAC	no significant match				unknown	(FCB) Bacteroidota	3	marine (OMZ)	marine OMZ	II
nosZR_134	ctcggcacaGCCTTACGGCAAATACTTTATCGCCATGAACAAACTCGCGAAAGACACCTTCCTGCCACAC	no significant match				unknown	unknown	6	marine (OMZ)	marine OMZ	II
nosZR_135	TAgCtCgAAGCCaTATGGCAAATATCTtaTTGCATTaAATAAAACaACtAAAGATAGATAcCTcCCAACT	no significant match				unknown	Spirochaetota / Spirochaetia	3	marine (OMZ)	marine OMZ	II
nosZR_136	CTCgGTCGACCCGAAGGGCCGCTATCTGGTCGCCtTGAACAAGCTGgCGATCGACCGCTTCACGCCGGTG	JN882605.1	100	95.71	Uncultured bacterium	unknown	unknown	10	terrestrial	terrestiral, human made	II
nosZR_137	AACcCGCGAGTGCGACGGcAAGTTCCTCGTCTCGGACAACAAGTTCTCGAAGGACCGTTTTCTCCCGGTC	FJ227236.1	100	97.14	Uncultured bacterium	unknown	Pseudomonadota / Betaproteobacteria	4	marine sediment	marine sediment, human made	I
nosZR_138	TTCAGCTTCTCCAGATGGTAAGTACCTAGTTGCACTGAACAAGTTAGCGATTGATCGTTTTAACCCGGTT	no significant match				unknown	unknown	3	marine (OMZ)	marine OMZ	II
nosZR_139	TACCGTCTCACCGGATGGTAAATATGCTGTATCTCTAAATAAATGGGCTGTGGATCGTTTCCTAACTGTA	no significant match				unknown	Candidatus Poribacteria	8	marine (OMZ)	marine OMZ	II
nosZR_140	AACCCGCGATGCTGACGGCAAGTGGCTGGTTTCTCTGTGCAAGTTCTCCAAGGATCGGTTCCTACCTGTG	no significant match				unknown	unknown	5	marine (OMZ)	marine OMZ	I
nosZR_141	GACGAAACGGGCGGACGGCCAGTGGCTGATTTCCCTCAACAAGTTCTCCAAGGACCGTTTCCTTTCCGTG	MF028228.1	77	94.44	Uncultured bacterium (labeled as Clade I)	unknown	unknown	3	terrestrial	terrestrial, marine OMZ	I
nosZR_142	TACCACAAAGCCAGAAGGTAAGTACTTGGTTGCCTTGAACAAATTGGCGATTGATCGCTTTAATCCTGTC	no significant match				unknown	Pseudomonadota / Gammaproteobacteria	4	hydothermal vent systems	hydrothermal vent systems	II
nosZR_143	TACTGTAAGTCCAGATGGAGGTTATCTAGTATCAATGAACAAATGGGCGATAGATAGATTTATTGGCGTT	no significant match				unknown	unknown	4	marine (OMZ)	marine OMZ	II
nosZR_144	CACTGTTAGTCCAGATGGGAACTATTTAGTGTCACTCAATAAGTGGGCTTTGGATAGATTCACTCCAGTA	no significant match				unknown	unknown	5	marine (OMZ)	marine OMZ	II
nosZR_145	CTCGACCCCCAAGGGGGACTGGCTCTTCTCCCAGAACAAGCTGACCAAGGGGATCCCCGGCTTCCTGCCC	no significant match				unknown	unknown	5	marine (OMZ)	marine OMZ	I
nosZR_146	TGCAGTGGATGCACGTGGTAAATATCTTATTTCATTGAATAAATTATCGATCGACAGGTTCAATCCGGTT	no significant match				unknown	(FCB) Bacteroidota	3	hydothermal vent systems	hydrothermal vent systems	II
nosZR_147	CAGTCGTAAACCCTGGGGAAAATACCTGGTTGGTATGAATAAAATGACCAAAGACAGATATCTGTCCACT	no significant match				unknown	unknown	6	Fresh water & Estuarys	Fresh water & Estuarys systems	II
nosZR_148	AACGCTGGAGGCGAGCGGCAAATACTATCTGCCCATGCACAAATTCTCCAAGGACCGGTTCCTCAATGTC	KF705746.1	100	100	Uncultured bacterium	unknown	unknown	6	salt marsh	salt marsh	I
nosZR_149	AACCAAGGAAGCTGCCGGCCGCTGGCTGCTATCGCTCAACAAGTTCTCCAAGGACCGGTTCATCAATGTC	KF705951.1	100	100	Uncultured bacterium	unknown	unknown	3	salt marsh	salt marsh	I
nosZR_150	GACCTTGGAAGCGTCATCTACATACTATCTGCCGATGCACAAGTTCTCCAAAGACCGGTATCTCAATGTC	KF706007.1	100	100	Uncultured bacterium	unknown	unknown	4	salt marsh	salt marsh	I
nosZR_151	AACCCTGGAAGCGGATGGTGCATGGCTGCTCTCGCTTACCAAGTTCTCCAAGGACAGGTTCCTGCATGTT	KF706065.1	100	100	Uncultured bacterium	unknown	unknown	7	salt marsh	salt marsh	I
nosZR_152	GACCCGGGATGCCGATGGCAAGTGGCTGGTGGTGTTGTCCAAGTTCTCGAAAGACCGTTTCTTACCCGTG	KF706107.1	100	100	Uncultured bacterium	unknown	Pseudomonadota / Gammaproteobacteria	8	salt marsh	salt marsh	I
nosZR_153	AACCTTGGACGCGGACGGACAGTTTCTCGTCTCGCTCAACAAGTTTTCAAAGGACCGGTTCTTACATGTC	KF706132.1	100	100	Uncultured bacterium	unknown	unknown	8	salt marsh	salt marsh	I
nosZR_154	GACGCTCGATGCGAGCGCCCGCTACTACCTGTCGATGCACAAGTTCTCGAAGGACAGATTCCTGCATGTC	KF706135.1	100	100	Uncultured bacterium	unknown	Pseudomonadota / Alphaproteobacteria	3	salt marsh	salt marsh	I
nosZR_155	AACCAATGAGGCCGACGGACAGTGGCTGGTCACCCTGAACAAGTTCTCCAAAGACCGTTATATCAACGTG	KP723767.1	100	100	Uncultured bacterium	unknown	Pseudomonadota / Gammaproteobacteria	5	marine sediment	marine sediment	I
nosZR_156	AACGAAGGAGTCGGATGGCCGTTACTTCATTTCGGACAACAAGTTTTCCAAGGACCGTTTCCTGCCCGTG	MH155862.1	100	100	bacterium enrichement culture	unknown	unknown	16	terrestrial	terrestrial, human made	I
nosZR_157	ttcacagaaaccatttggaaaatacatggttgcattaaataagataacaaaagaccgttatctacctact	no significant match				unknown	(FCB) Candidatus Marinimicrobia	3	marine (OMZ)	marine OMZ	II
nosZR_158	TTCACAGAAACCATTTGGAAAATACATGGTTGCATTAAATAAGATAACAAAAGACCGTTATCTACCTACT	no significant match				unknown	(FCB) Candidatus Marinimicrobia	3	marine (OMZ)	marine OMZ	II
nosZR_159	TAGCAAAAAGCCATGGGGTAAATATGTAATCGCATTAAACAAGATCACTAAAGACAGGTATCTGCCAACC	CP003418.1	100	100	Ignavibacterium album JCM 16511	Ignavibacterium / Ignavibacteriaceae	Ignavibacteriota / Ignavibacteria	1	Other Aquatic	Aquatic Other	II
nosZR_160	AACCCTGGATGCCAACGGCAAATACTACCTCTCGATGAACAAGTTTTCCAAGGACCGCTTCCTCAACGTT	FJ227168.1	100	100	Uncultured bacterium	unknown	Pseudomonadota / Alphaproteobacteria	1	marine sediment	marine sediment	I
nosZR_161	AACCCTCGATGCGGACGGCAAGTGGTACATCTCGATGAACAAGTTCTCAAAGGACCGCTTTCTCAATGTC	FJ227175.1	100	100	Uncultured bacterium	unknown	unknown	1	marine sediment	marine sediment	I
nosZR_162	GACCAAAGAAGCGGACGGGAAATGGCTTGTTTCGATGAACAAGTTTTCAAAGGACCGTTACCTCAATGTC	FJ227179.1	100	100	Uncultured bacterium	unknown	unknown	1	marine sediment	marine sediment	I
nosZR_163	GACGGCCGAGGCTGACGGCAAGTGGCTGGTCTCACTCAACAAGTTCTCAAAGGACAGGTTCCTGAATGTC	FJ227185.1, MG214735.1	100	100	Uncultured bacterium, Ruegeria sp.	Ruegeria / Roseobacteraceae	Pseudomonadota / Alphaproteobacteria	1	marine sediment	marine sediment	I
nosZR_164	AACGCTGGACGCAAGCGCCAAGTACTACCTGTCGATGAACAAGTTCTCGAAGGACAGGTTCCTGAACGTT	FJ227201.1	100	100	Uncultured bacterium	unknown	unknown	1	marine sediment	marine sediment	I
nosZR_165	GACCGCCGAGGCGGATGGCAAGTGGCTGGTATCGATGAATAAATTCTCCAAGGATCGATTCATCAATGTC	FJ227210.1	100	100	Uncultured bacterium	unknown	unknown	1	marine sediment	marine sediment	I
nosZR_166	AACGCTGGAGGCAGATGGCAAATGGTATCTGTCGATGAACAAGTTCTCAAAAGACCGGTTCCTGAATGTT	FJ227226.1	100	100	Uncultured bacterium	unknown	Pseudomonadota / Alphaproteobacteria	1	marine sediment	marine sediment	I
nosZR_167	CTCTCGTAAGCCTTTTGGTAAATATTTAATTGCCATGAATAAGATTACAAAAGACCGTTACTTACCAACT	CP094494.1	100	100	Winogradskyella sp. MH6	Winogradskyella / Flavobacteriaceae	(FCB) Bacteroidota / Flavobacteriia	1	marine	marine	II
nosZR_168	AACCAAGGAAGCAGATGGCAACTGGTTGATTTCACTCAATAAGTTCTCCAAGGACCGGTTCATCAACGTT	FJ227250.1	100	100	Uncultured bacterium	unknown	unknown	1	marine sediment	marine sediment	I
nosZR_169	CAGCCGTCAACCTTGGGGCCAGTACCTGGTCGCCATGAACAAGATGACCAAGGATCGCTACCTGCCTACG	no significant match				unknown	(FCB) Rhodothermota / Rhodothermia	1	Fresh water & Estuarys systems	Fresh water & Estuarys systems, marine sediment	II
nosZR_170	GACCCTGCAGGCCGAGCCAAAATACTTCCTCTCGATGAATAAATTCTCGAAGGACCGTTTTCTGAACGTC	KJ967722.1	100	100	Uncultured bacterium	unknown	unknown	1	Other Aquatic	Aquatic Other	I
nosZR_171	GACCTTGCAGGCCGAAGCAAAGTACTTCCTATCGATGAACAAATTCTCGAAGGATCGCTTCCTCAACGTC	EU053046.1	100	100	Uncultured bacterium	unknown	unknown	1	Fresh water & Estuarys systems	Fresh water & Estuarys systems	I
nosZR_172	CTCCAGAAAGCCTTTTGGTAAATACGTTTTGGCTATGAACAAGATAACTAAAGACCGTTATTTACCTACA	CP002157.1	100	100	Maribacter sp. HTCC2170	Maribacter / Flavobacteriaceae	(FCB) Bacteroidota / Flavobacteriia	1	marine	marine	II
nosZR_173	GACTTCGACCATGGCCGACAACTGTGAGATAGCGATGATTGAATTCTTCAAGGGCGGTCTCGCGAATGTT	KT315866.1	100	100	uncultured Alphaproteobacteria bacterium	unknown	Pseudomonadota / Alphaproteobacteria	1	marine	marine	Unknown
nosZR_174	CTCGGTTTCTCCGGACGGCAAGTATCTTGTCTCTCTGAACAAACTGGCCATCGACCGCTTCAATCCTGTT	CP002452.1	40	100	Nitratifractor salsuginis DSM 16511	Nitratifractor / Sulfurovaceae	Campylobacterota / Epsilonproteobacteria	1	hydothermal vent systems	hydrothermal vent systems, Freshwater & Estuary Systems	II
nosZR_175	CTCCAGGAAACCGTGGGGTAAATACCTCGTAGCGCTCAATAAGATCACTAAAGACAGGTATCTTCCTACT	MT314162.1	47	96.97	Uncultured bacterium	unknown	unknown	1	terrestrial	terrestiral, Freshwater & Estuary Systems	II
nosZR_176	CTCAAGAGAGCCATTTGGTAAATATATGGTTGCCTTGAATAAAATTACCAAAGATCGTTATTTACCAACC	no significant match				unknown	(FCB) Bacteroidota / Flavobacteriia	1	marine sediment	marine sediment, Freshwater & Estuary Systems	II
nosZR_177	ATCTGCTGACCCTCAAGGTAAGTATATTATTTCATTGAACAAATTGGCGATCGATAGATTCCAAAATGTT	SOIK01000037.1	100	100	Sulfurovum sp. isolate E29	Sulfurovum / Sulfurovaceae	Campylobacterota / Epsilonproteobacteria	1	marine (deep sea sediments)	marine sediment	II
nosZR_178	AACGCTGGAAGCCAGCGGCAAATATTATTTGACGATGAACAAGTTCTCCAAGGATCGGTTCCTCAACGTT	CP051181.1	100	100	Thalassobius gelatinovorus strain NEB572	Thalassovita / Roseobacteraceae	Pseudomonadota / Alphaproteobacteria	1	marine	marine	I
nosZR_179	GACCCTGGAGGCGGACGGCAAGTACTTCATGTCGATGAACAAGTTCTCCAAGGACCGCTACATCAACGTG	CP013068.1	100	100	Pannonibacter phragmitetus strain 31801	Pannonibacter / Stappiaceae	Pseudomonadota / Alphaproteobacteria	1	animal	terrestrial, animal	I
nosZR_180	CTCTAGAAAACCTGATGGCAAATACATGGTAGCAATGAATAAGATAACTAAGGATAGATATTTACCTGTA	CP010327.1	100	100	Myroides sp. A21	Myroides / Flavobacteriaceae	(FCB) Bacteroidota / Flavobacteriia	1	animal	animal	II
nosZR_181	CTCGCGTAAGCCCTTTGGCAAATACGTAGTGGCGATGAACAAGATCACCAAGGACCGATATCTGCCCACA	CP001712.1	100	100	Robiginitalea biformata HTCC2501	Robiginitalea / Flavobacteriaceae	(FCB) Bacteroidota / Flavobacteriia	1	marine	marine	II
nosZR_182	CTCCCGAAAACCACATGGCAAATATTTGGTGGCCATGAACAAGATCACCAAGGATCGTTATCTGCCTACC	JQ514022.1	71	94	Uncultured bacterium	unknown	(FCB) Bacteroidota / Cytophagia	1	terrestrial	terrestrial, freshwater & Estuary systems, marine	II
nosZR_183	TACCGGAAAACCTCATGGTAAGTATCTGGTGGCTTACAACAAAATCACCAAAGACAGATACCTACCTACA	OM568585.1; CP048415.1	100	100	Uncultured bacterium; Algoriphagus sp. NBT04N3	Algoriphagus / Cyclobacteriaceae	(FCB) Bacteroidota / Cytophagia	1	Fresh water & Estuarys, marine	Fresh water & Estuarys systems, marine	II
nosZR_184	TTCGAGAAAACCTTTCGGAAAATACGTTGTCGCATTGAACAAAATAACTAAGGATAGATATTTGCCAACA	no significant match				unknown	unknown	1	marine sediment	marine sediment, Freshwater & Estuary Systems	II
nosZR_185	TTCAAGAAAGCCTTTTGGAAAGTATGTTGTGGCTATGAACAAGATTACCAAGGACCGTTATCTACCTACT	no significant match				unknown	unknown	1	Fresh water & Estuarys	terrestiral, Freshwater & Estuary Systems	II
nosZR_186	GTCCTCTAAACCGGTAGGCAAATACGCTATAGCGCTGGATAAGCTTTCTATCGATCGCTTCAACCCGGTA	CP053826.1	100	100	Campylobacter curvus strain ATCC 35224	Campylobacter / Campylobacteraceae	Campylobacterota / Epsilonproteobacteria	1	animal	animal	II
nosZR_187	TTCGAGAAAACCATTTGGAAAGTATGTGGTAGCAATGAACAAGATCACCAAGGACCGCTATCTGCCAACC	CP027062.1	100	100	Pukyongia salina strain RR4-38	Pukyongia / Flavobacteriaceae	(FCB) Bacteroidota / Flavobacteriia	1	terrestrial	terrestrial	II
nosZR_188	TTCAAGAAAGCCCTTTGGAAAATACGTTGTGGCAATGAATAAAATCACTAAAGATAGATATCTGCCTACG	no significant match				unknown	(FCB) Bacteroidota / Flavobacteriia	1	marine sediment	marine, marine sediment, Freshwater & Estuary systems	II
nosZR_189	CACCGTCAGCCCGGATGGTAAGTACCTGGTCTCCCTCAACAAGTGGTCCGTGGATCGGTTCGTGTCCGTG	DUEN01000009.1	100	100	Caldilineae bacterium isolate J4	unknown	Chloroflexota / Caldilineae	1	marine sediment	marine sediment	II
nosZR_190	GACGCGTGACGCCGATGGCAAGTGGCTGGTGTCGCTGTGCAAGTTCTCCAAGGATCGTTTCCTCTCAGTG	FN611019.1	100	100	Uncultured proteobacterium	unknown	Pseudomonadota	1	marine sediment	marine sediment	I
nosZR_191	TAGCAGAAAACCCTGGGGTAAATATGTGGTTGCGTTGAACAAAATTACCAAAGACCGTTACCTGCCAACC	SPCC01000640.1	100	100	Calditrichales bacterium isolate	unknown	Calditrichota / Calditrichia	1	Fresh water & Estuarys systems	Fresh water & Estuarys systems	II
nosZR_192	CTCTGCCAAACCATTTGGTAAGTATGCACTAGCAATGAATAAAATTACCAAAGATCGCTATCTGCCAACA	no significant match				unknown	(FCB) Bacteroidota / Flavobacteriia	1	marine sediment	marine, marine sediment	II
nosZR_193	CTCTAGGGAACCATTCGGAAAATATGCCGTATCTATGAACAAGATTACCAAAGATCGTTACCTGCCAACA	CU207366.1	100	100	Gramella forsetii KT0803	Christiangramia / Flavobacteriaceae	(FCB) Bacteroidota / Flavobacteriia	1	marine	marine	II
nosZR_194	CTCTAAAAAGCCATTTGGTAAGTACGTAGTAGCAATGAATAAGATTACCAAAGATAGATACCTTCCTGTG	no significant match				unknown	(FCB) Bacteroidota / Flavobacteriia	1	marine	marine	II
nosZR_195	CTCACGCAAGCCTTTTGGAAAGTATTTTGTGTCTATGAACAAGATTACCAAAGACCGTTACTTGCCAACA	CP084379.1	100	95.71	Aequorivita sp. F7	Aequorivita / Flavobacteriaceae	(FCB) Bacteroidota / Flavobacteriia	1	marine sediment	marine sediment	II
nosZR_196	TTCAGCAAAGCCTTTTGGAAAATACTTAATGGCCATGAACAAGATTACCAAAGACCGGTATTTGCCTACC	MN947089.1	88	88.71	Uncultured bacterium	unknown	unknown	1	Fresh water & Estuarys systems	Fresh water & Estuarys systems	II
nosZR_197	ATCGTCAAAACCTAAGGGAAAATACGCTATCGCTCTTGATAAACTTTCGATCGATCGCTTTAACCCGGTC	CP012544.1	100	100	Campylobacter showae strain ATCC 51146	Campylobacter / Campylobacteraceae	Campylobacterota / Epsilonproteobacteria	1	animal	animal	II
nosZR_198	TACCGTAAGCCCCGATGGCAAATACTTGGTCTCTTTGAACAAGTGGGCATTAGACCGCTTCGCGAATGTC	JACNFQ010000053.1	100	100	bacterium isolate (MAG)	unknown	unknown	1	marine	marine	II
nosZR_199	TAGTAAAGAGCCTTGGGGCAAATACATGGTGGCGCTTAACAAAATCACCAAAGACCGCTACCTGCCTACC	CP003156.1	100	100	Owenweeksia hongkongensis DSM 17368	Owenweeksia / Schleiferiaceae	(FCB) Bacteroidota / Flavobacteriia	1	marine	marine	II
nosZR_200	TAGCAAAGAACCTTGGGGTAAGTATATGGTAGCCTTAAACAAGATTACCAAAGATCGCTATTTACCTACC	CP060139.1	98	98.55	Croceimicrobium hydrocarbonivorans strain A20-9	Croceimicrobium / Schleiferiaceae	(FCB) Bacteroidota / Flavobacteriia	1	marine (deep sea sediments)	marine sediment	II
nosZR_201	TTCGAGAAAACCTTGGGGTAAATATATGGTGGCTATGAATAAAATTACCAAAGATCGGTATCTACCCACT	no significant match				unknown	(FCB) Bacteroidota / Cytophagia	1	marine sediment	marine sediment, Freshwater & Estuary Systems	II
nosZR_202	CTCGAAGAGACCTTGGGGCAAGTACATGGTAGCCCTGAACAAGATTACAAAAGACCGCTACCTGCCAACC	JQ647792.1	48	100	Uncultured bacterium	unknown	(FCB) Bacteroidota / Cytophagia	1	Fresh water & Estuarys systems	terrestiral, Freshwater & Estuary Systems	II
nosZR_203	CTCGAAAAAGCCGGACGGTAAATATGTGATTTCCTACAACAAAATCACCAAAGACCGCTTCCTGCCAACC	CP001619.1	100	100	Dyadobacter fermentans DSM 18053	Dyadobacter / Spirosomataceae	(FCB) Bacteroidota / Cytophagia	1	terrestrial	terrestrial	II
nosZR_204	TTCAGCAAAGCCTTATGGGAAATACTTGTTGGCTATGAATAAAATTACGAAAGATCGTTATTTACCAACA	no significant match				unknown	unknown	1	marine	marine, Freshwater & Estuary systems	II
nosZR_205	CACCGTGAATCCGGACGGCAAATATCTGGTGGCGCTGAACAAGTGGGCAGTCGATCGTTTTACACCGGTG	AP012337.1	100	100	Caldilinea aerophila DSM 14535	Caldilinea / Caldilineaceae	Chloroflexota / Caldilineae	1	Other Aquatic	Aquatic Other	II
nosZR_206	TTCTCGCAAGCCTGATGGCAAATACATGGTAGCATTGAATAAGATTACCAAAGATCGCTATCTGCCTACT	no significant match				unknown	(FCB) Bacteroidota / Saprospiria	1	marine sediment	marine sediment, terrestrial	II
nosZR_207	CTCCCGCAAACCGGATGGTAAATACATGGTTGCGCTGAACAAAATCACTAAAGACCGTTACCTTCCTACC	no significant match				unknown	(FCB) Bacteroidota / Sphingobacteriia	1	marine	marine, Freshwater & Estuary systems	II
nosZR_208	TTCTAAAAAACCAACCGGAAAATACCTTGTTGCTTATAATAAAATCACTAAAGACCGTTATTTACCAACC	CP034562.1	45	100	Flammeovirga pectinis	Flammeovirga / Flammeovirgaceae	(FCB) Bacteroidota / Cytophagia	1	marine? (animal)	marine, human made	II
nosZR_209	TTCTAAAAAACCAGATGGTAAATACCTCGTTGCATTAAATAAAATTACCAAAGATAGATATCTCCCCACT	no significant match				unknown	(FCB) Bacteroidota / Saprospiria	1	human-made	human made, Freshwater & Estuary systems	II
nosZR_210	CACCATCCAGCCTGGCGGCAAGTTCCTGGTTGCGCTCAACAAGTGGTCGGTCGACCGCTTCGCTCCGGTC	CP001823.1	100	100	Sphaerobacter thermophilus DSM 20745	Sphaerobacter / Sphaerobacteraceae	Thermomicrobiota / Thermomicrobia	1	human-made	human made	II
nosZR_211	AACTAAAAAACCAGATGGCAAGTATTTAGTGGCAATGAATAAAATCACTAAAGATCGTTATTTACCAACA	CP002349.1	100	100	Marivirga tractuosa DSM 4126	Marivirga / Marivirgaceae	(FCB) Bacteroidota / Cytophagia	1	marine sediment	marine sediment	II
nosZR_212	TACGACCAAGCCGGCCGGTCGCTTCCTGGTCGTCCACAACAAGTGGTCGGTCGATCGTTACGCCAGCCTC	CP001276.1	100	100	Thermomicrobium roseum DSM 5159	Thermomicrobium / Thermomicrobiaceae	Thermomicrobiota / Thermomicrobia	1	marine sediment	marine sediment	II
nosZR_213	AACCAAAAAGCCTGATGGTAAGTATTTGGTTGCGATGAATAAGATTACCAAAGACCGCTATTTGCCTACC	OM568485.1	75	86.79	Uncultured bacterium	unknown	(FCB) Bacteroidota / Flavobacteriia	1	Fresh water & Estuarys systems	Fresh water & Estuarys systems, marine	II
nosZR_214	CTCTCCGACGCCAAAAGGAAAGTATCTCGTTTCCCTAAACAAGTGGTCGATCGAAAGATTCCCGCTTGTC	CP001899.1	100	100	Ferroglobus placidus DSM 10642	Ferroglobus / Archaeoglobaceae	Euryarchaeota / Archaeoglobi	1	hydothermal vent systems	freshwater & estuary Systems, hydrothermal vent systems	II
nosZR_215	CACCACCAAGCCGGCGGGCAAGTATGTCGTCGCGCTCAACAAGATCACGAAGGATCGGTACCTGCCCACG	AP009153.1	100	100	Gemmatimonas aurantiaca T-27	Gemmatimonas / Gemmatimonadaceae	(FCB) Gemmatimonadota / Gemmatimonadetes	1	human-made	human made	II
nosZR_216	TTCGGTCTCCCCGGATGGCAAGTATCTGGTATCCCTCAACAAGCTGGCAATCGACCGCTTCAACCCGGTT	CP053680.1	0.92	0.8923	Gammaproteobacteria bacterium	unknown	Pseudomonadota / Gammaproteobacteria	1	hydrothermal vent systems (animal?)	hydrothermal vent systems, animal?	II
nosZR_217	ATCAGCAGATCCTCAAGGTAAATATATTATTGCACTTAATAAGTTAGCTATTGATAGATTTGACAATGTT	CP043617.1	100	100	Sulfurimonas lithotrophica strain GYSZ_1	Sulfurimonas / Sulfurimonadaceae	Campylobacterota / Epsilonproteobacteria	1	marine	marine	II
nosZR_218	CTCAAGAAAACCCTTTGGCAAGTATGTAGTGGCAATGAATAAAATCACAAAAGACAGGTATCTGCCCACT	CP011071.1	100	100	Muricauda lutaonensis strain CC-HSB-11	Allomuricauda / Flavobacteriaceae	(FCB) Bacteroidota / Flavobacteriia	1	Other Aquatic	Other Aquatic	II
nosZR_219	TTCCGTAACGCCCAAGGGCAAATACCTTGTTTCACTGAACAAACTGGCAATCGACCGCTTCAACCCGGTT	OM568371.1	94	86.57	Uncultured bacterium	unknown	unknown	1	Fresh water & Estuarys systems	Fresh water & Estuarys systems	II
nosZR_220	TTCAAGGGAGCCTGCGGGGAAATATTTAGTTGCACTTAATAAAATCACAAAAGACAGATATTTACCTACC	MN946718.1	50	97.14	Uncultured bacterium	unknown	unknown	1	Fresh water & Estuarys systems	Fresh water & Estuarys systems	II
nosZR_221	CTCCGTCACACCGCAGGGTAAGTACCTGGTGTCGTTGAACAAGCTGGCCATCGACCGGTTCAATCCCGTG	FO538765.1	100	100	Magnetospira sp. QH-2	Magnetospira / Thalassospiraceae	Pseudomonadota / Alphaproteobacteria	1	marine, marine sediments	marine, marine sediments	II
nosZR_222	TTCGGCCAAGCCCGCCGGCAAATACGTGGTGGCGCTGAACAAGCTGGCCATCGACCGTTTCAACCCGGTC	CP027527.1	100	100	Magnetospirillum gryphiswaldense	Magnetospirillum / Rhodospirillaceae	Pseudomonadota / Alphaproteobacteria	1	Fresh water & Estuarys systems	Fresh water & Estuarys systems	II
nosZR_223	TTCTCAGAAACCATTTGGAAAATATCTAGTTGCAATGAATAAAATAACTAAGGACAGGTATTTGCCTACT	no significant match				unknown	unknown	1	marine (OMZ)	marine OMZ	II
nosZR_224	GTCGCGCGATGCCGACGGCAAATGGCTGGTGGTGCTCTGCAAATTCTCCAAGGACCGTTTCCTGCCTGTC	KC951355.1	100	100	Uncultured bacterium	unknown	Pseudomonadota / Gammaproteobacteria	1	Fresh water & Estuarys systems	Fresh water & Estuarys systems	I
nosZR_225	TAGTAAATCTCCTGATGGTAAATATCTGGTTGCCCTGAATAAGCTCTCAATTGATCGTTTTAATCCTGTT	no significant match				unknown	unknown	1	terrestrial	terrestrial	II
nosZR_226	AACGCTGGATGCCTCGAGCGATTGGCTGGTTTGCTTGTGCAAATTCTCCAAGGATCGCTTCTTGAACGTC	KX495681.1	100	100	Uncultured bacterium	unknown	Pseudomonadota / Alphaproteobacteria	1	marine (OMZ)	marine OMZ	I
nosZR_227	CACCGCGGAACCCTACGGCAATTACCTGATTTCGATGAACAAACTGGCCAAAGACACGTTCATTCCGCAC	no significant match				unknown	unknown	1	marine (OMZ)	marine OMZ	II
nosZR_228	TACGGCAGAACCTTACGGTAAGTATCTGGTCATCATGAACAAGTTGACCAAGGATACTTTTCCGCCTCAC	no significant match				unknown	unknown	1	marine (OMZ)	marine OMZ	II
nosZR_229	TTCCGCCTCTCCAGACGGCAAGTATCTTGTCTCTCTGAATAAGTTGGCTATTGACCGTTTCAATCCGGTC	no significant match				unknown	Pseudomonadota / Gammaproteobacteria	1	marine (OMZ)	marine, marine OMZ	II
nosZR_230	TAGCCGTGACGTCGACGGCAAGTACCTCACCGCGCTGTGCAAGTTCTCCAAGGACCGCTTCCTGCCGGTC	KJ967756.1	100	100	Uncultured bacterium	unknown	Pseudomonadota / Gammaproteobacteria	1	Other Aquatic	Other Aquatic	I
nosZR_231	TTCGAGAAAACCCTTTGGGAAATACGCTCTTGCGATGAATAAAATTACTAAAGATCGTTATTTACCGACA	no significant match				unknown	unknown	1	marine (OMZ)	marine OMZ	II
nosZR_232	TTCCGTTAATCCTAAAGGTAAATACCTTGTGGCTTTGAACAAGCTGGCAATTGATCGCTTCAACCCGGTT	no significant match				unknown	unknown	1	Fresh water & Estuarys systems	terrestiral, Freshwater & Estuary Systems	II
nosZR_233	GACGAAGGAGGCGGACGGGAAATACCTCATTTCCCTCAACAAGATCTCCAAGGATCGCTTCCTCAACGTA	FN356194.1	100	100	Uncultured marine bacterium	unknown	unknown	1	Fresh water & Estuarys systems	Fresh water & Estuarys systems	I
nosZR_234	GACGAAGGAAGCCGATGGCAAGTTCCTCGTATCGCTCAACAAGATATCGAAGGATCGATTCCTGAACGTG	no significant match				unknown	unknown	1	marine (OMZ)	marine OMZ	I
nosZR_235	ATTGGGCGCTGACGGCAAGTGCCTGATCTCGATGACCAAATTTTGGAAAGGCCGCTTCCTCAACGTTGGT	no significant match				unknown	unknown	1	Fresh water & Estuarys systems	Fresh water & Estuarys systems	I
nosZR_236	GACCAAGGAAGCAGATGGGAAATTCCTGGTGTCGCTCAACAAGATCTCGAAAGACCGGTTCCTGAACGTG	KP723741.1	62	95.45	Uncultured bacterium	unknown	unknown	1	marine sediment	marine OMZ, marine sediment	I
nosZR_237	GACGAAGGACGCCGACGGCCGGTATCTGCTGTCGCTCAACAAGATCTCGAAAGACCGCTTCCTGAACGTC	KP723741.1	100	100	Uncultured bacterium	unknown	unknown	1	marine sediment	marine sediment	I
nosZR_238	AACGAAGGAAGCGGACGGCAAGTACTTGATCTCCCTCAACAAGATATCGAAGGATCGCTTTCTCAATGTC	FJ227206.1	100	100	Uncultured bacterium	unknown	unknown	1	marine sediment	marine sediment	I
nosZR_239	GAAACCATGAAGGCGGATGGCAAGTGGCTGGCCGTGGGCTGCAAGTTCTCCAAGGATCGCTACCTGCCCG	FJ227269.1	100	100	Uncultured bacterium	unknown	unknown	1	marine sediment	marine sediment	I
nosZR_240	GAAACGACGGCCGCCGATGGGCAGTGGCTCGCCGTGGGTTGCAAGTTCTCCAAGGACCGGTACCTGCCGG	FJ227246.1	100	100	Uncultured bacterium	unknown	unknown	1	marine sediment	marine sediment	I
nosZR_241	AACCCGTTTTGCCGATGGCAAGTGGATGGCAGTAGGCTGCAAGTTCTCGAAAGACCGTTTCCTGCCGGTC	FJ227248.1	100	100	Uncultured bacterium	unknown	Pseudomonadota / Gammaproteobacteria	1	marine sediment	marine sediment	I
nosZR_242	CACCGTGTCCCCTGATGGCAAGTACCTAGTTTCGCTCAATAAATGGTCCCTTGATCGCTTCTTCCATCCC	no significant match				unknown	Actinomycetota / Acidimicrobiia	1	marine (OMZ)	marine OMZ	II
nosZR_243	TTCCAGAAAGCCCTTTGGCAAATATTTGGTCGCCATGAACAAGATTACAAAAGACCGTTATCTGCCCACC	SPCQ01000548.1	100	100	Flavobacteriales bacterium	unknown	(FCB) Bacteroidota / Flavobacteriia	1	Fresh water & Estuarys	Fresh water & Estuarys systems	II
nosZR_244	CTCCCGTAAGCCATTTGGTAAGTACCTGGTGGCTATGAACAAGATCACTAAGGACCGCTACCTGCCCACT	no significant match				unknown	unknown	1	Fresh water & Estuarys systems	Fresh water & Estuarys systems	II
nosZR_245	CACCGTCTCCCCTGATGGAAAATATTTGGTTGCGCTTAACAAACTGGCCATCGACCGGTTTCAACAGGTC	no significant match				unknown	unknown	1	marine (OMZ)	marine OMZ	II
nosZR_246	GACCAAGGACGCCGACGGCAAGTGGCTCGTTGCGCTGTGCAAGTTCAGCAAGGACCGCTTCCTGAACATC	KY890279.1	95	88.06	Uncultured bacterium	unknown	unknown	1	terrestrial	terrestrial, marine OMZ	I
nosZR_247	TTCAAGAGAACCTTACGGTAAGTATATGATCTCTATGAACAAAATTACCAAAGATCGTTACCTGCCAACG	CP084316.1	98	97.1	Salegentibacter mishustinae	Salegentibacter / Flavobacteriaceae	(FCB) Bacteroidota / Flavobacteriia	1	marine sediment	marine sediment	II
nosZR_248	TTCGGTTTCTCCTGATGGAAAATACCTGGTTGCTTTGAATAAACTGGCAATTGACCGTTTCAACCCTGTT	no significant match				unknown	unknown	1	Fresh water & Estuarys systems	Fresh water & Estuarys systems	II
nosZR_249	TACTGTAAGTCCTGATGGAAATTATTTAGTTTCTTTAAATAAGTGGGCTATAGATAGATTTACAAGTGTA	no significant match				unknown	unknown	1	marine (OMZ)	marine OMZ	II
nosZR_250	GACGTCCAAGGCGGATGGCAAGTGGCTGGTGTCATTGAACAAGTTCTCCAAGGACCGGTTCATCAACGTC	FN356195.1	100	100	Uncultured marine bacterium	unknown	Pseudomonadota / betaproteobacteria	1	Fresh water & Estuarys systems	Fresh water & Estuarys systems	I
nosZR_251	AACCCGCGATGCCGATGGCAAGTATCTGGTGTCGTTATGCAAATTCTCCAAGGATCGTTTCCTGCCGGTT	MF028530.1	98	87.14	Uncultured bacterium	unknown	Pseudomonadota / Gammaproteobacteria	1	terrestrial	terrestiral, marine	I
nosZR_252	CAGTCAGAAACCGTGGGGCAAATATGTAGTGGCCCTGAACAAAATCACCAAAGACCGTTACTTGCCGACC	SPCC01000074.1	100	100	Calditrichales bacterium	unknown	Calditrichota / Calditrichia	1	Fresh water & Estuarys	Fresh water & Estuarys systems	II
nosZR_253	CTCGCGTAAGCCTTTTGGTAAATATTTGGTTGCACTAAATAAAATTACTAAAGACCGTTATTTGCCAACC	RBMR01000004.1	100	100	Ignavibacteriae bacterium	unknown	Ignavibacteriota	1	marine	marine	II
nosZR_254	TTCTAGAAAACCTTTCGGAAAATACGTGGTTGCCATGAATAAAATTACGAAGGACCGTTATTTACCAACT	CP040749.1	100	100	Aureibaculum algae	Aureibaculum / Flavobacteriaceae	(FCB) Bacteroidota / Flavobacteriia	1	marine	marine	II
nosZR_255	GACCCGGGATGCCGACGGCAAGTGGCTGCTCTCCCTCAACAAGTTCTCCAAGGACCGGTTCCTGCCCTGC	KF705732.1	100	100	Uncultured bacterium	unknown	unknown	1	salt marsh	salt marsh	I
nosZR_256	ATCACGCGACGCGAACGGCAAGTGGCTGGTGTGTCTCTCCAAGTTCTCCAAGGACCGGTTCCTGCCTGCG	KF705747.1	100	100	Uncultured bacterium	unknown	Pseudomonadota / Gammaproteobacteria	1	salt marsh	salt marsh	I
nosZR_257	GACGCTTGCAGCATCTGCCAAGTACTATCTGTCGATGCACAAGTTCTCGAAAGACAGGTTCCTGCACGTT	KF705819.1	100	100	Uncultured bacterium	unknown	Pseudomonadota / Alphaproteobacteria	1	salt marsh	salt marsh	I
nosZR_258	AACCAAAGACGGGGACGGCAAGGGTGTGCTTTCGCTCAACAAGTTCTCCAAGGACCGGTTCATCAACGTC	KF705891.1	100	100	Uncultured bacterium	unknown	unknown	1	salt marsh	salt marsh	I
nosZR_259	GACCAAGGAAGCCGATGGCAAGTGGTTGCTCTCTCTTACTACGTTCTCAAAGGACAGGTTCCTCAATGTC	KF705976.1	100	100	Uncultured bacterium	unknown	unknown	1	salt marsh	salt marsh	I
nosZR_260	AACTCGTGCTGCCGACGGCAAGTGGCTGGTCTCGCTGTGTACATTCTCCAAAGACCGCTTCCTGCCGGTC	KF706088.1	100	100	Uncultured bacterium	unknown	Pseudomonadota / Gammaproteobacteria	1	salt marsh	salt marsh	I
nosZR_261	TTCTGCTGAACCATTCGGTAAGTATGTTGTTTCAATGAACAAAATCACTAAAGATCGTTATCTGCCTACA	CP048410.1	98	100	Gramella sp. MT6	Christiangramia / Flavobacteriaceae	(FCB) Bacteroidota / Flavobacteriia	1	marine (deep sea)	marine	II
nosZR_262	GACCAAGGAGGCCGATGGCAAGTGGCTGCTATCGCTTACCAAGTTCTCGAAGGACAGGTTCCTGCACGTG	KF706123.1	100	100	Uncultured bacterium	unknown	unknown	1	salt marsh	salt marsh	I
nosZR_263	AACAAAAGAACCTGATGGAAATTGGTTGGTATCCCTGAACAAGTTCTCCAAGGACCGGTTCCTGAATGTC	KP723734.1	100	100	Uncultured bacterium	unknown	unknown	1	marine sediment	marine sediment	I
nosZR_264	AACCAAAGAAGCAGATGGCAATTGGCTGATTTCATTAAATAAGTTCTCAAAGGATCGTTTCCTGAATATG	KP723751.1	100	100	Uncultured bacterium	unknown	unknown	1	marine sediment	marine sediment	I
nosZR_265	AACCCTGGACGCTGATGGCAAGTGGCTGGTATCGCTGAATAAGTTCTCCAAGGACCGGTTCATCGACGTC	KP723768.1	100	100	Uncultured bacterium	unknown	Pseudomonadota / Alphaproteobacteria	1	marine sediment	marine sediment	I
nosZR_266	AACCAAAGACGCTGACGGCAAATGGTTGGTCTCGCTCAATAAGTTCTCGAAAGACCGCTTTATCAATGTC	FJ227167.1	100	100	Uncultured bacterium	unknown	Pseudomonadota / Gammaproteobacteria	1	marine sediment	marine sediment	I
nosZR_267	GACCAAGGAAGCTGACGGCAAGTGGCTAGTGTCGCTGAACAAGTTCTCCAAGGACCGGTTTTTGAACTGT	FJ227170.1	100	100	Uncultured bacterium	unknown	Pseudomonadota / betaproteobacteria	1	marine sediment	marine sediment	I
nosZR_268	AACCAAGGAAGCCGACGGCAAATGGCTGGTATCTTTGAACAAATTCTCCAAAGACCGCTTCCTCAACGCC	RBKF01001685.1	100	100	Neisseria sp. isolate	Neisseria / Neisseriaceae	Pseudomonadota / Betaproteobacteria	1	terrestrial	terrestrial	I
nosZR_269	GACAGCCGAGGCAGACGGCGCCTGGCTGATTTCGATGAACAAGTTCTCCAAGGACCGCTTCCTGAATACC	FJ227200.1	100	100	Uncultured bacterium	unknown	unknown	1	marine sediment	marine sediment	I
nosZR_270	AACCCTTGAGGCGGACGGCAAGTGGCTGATCTCAATGAACAAGTTTTCCAAAGACCGGTTCATCAATGTC	FJ227207.1	100	100	Uncultured bacterium	unknown	Pseudomonadota / Alphaproteobacteria	1	marine sediment	marine sediment	I
nosZR_271	AACGCGTGATGCGGATGGCAAATACCTGGTGTCATTATGTAAATTTTCGAAGGACCGTTTCCTCTCAACC	FJ227211.1	100	100	Uncultured bacterium	unknown	Pseudomonadota / Gammaproteobacteria	1	marine sediment	marine sediment	I
nosZR_272	GACGCTGGAGGCCGATGGCAAATGGCTAATCTCGCTTAACAAGTTCTCCAAGGATCGGTTCCTGAACGTT	FJ227227.1	100	100	Uncultured bacterium	unknown	Pseudomonadota / Alphaproteobacteria	1	marine sediment	marine sediment	I
nosZR_273	AACCAGCGAGGCCGACGGCAAGTGGCTGATAGCGCTGAGTAAGTTCTCCAAGGATCGCTTCCTGCCGACC	FJ227215.1	100	100	Uncultured bacterium	unknown	unknown	1	marine sediment	marine sediment	I
nosZR_274	GACCGCGGAGGCCGACGGTAAGTGGCTGATATCGATGAATAAATTCTCCAAGGACCGGTTTATAAACGTG	FJ227243.1	100	100	Uncultured bacterium	unknown	Pseudomonadota / Alphaproteobacteria	1	marine sediment	marine sediment	I
nosZR_275	GTCCAGCGAGGCGGATGGTCAATGGTTGGTGGTGTTGAGCAAATTCTCCAAAGACCGTTTCCTACCGGTT	FJ227245.1	100	100	Uncultured bacterium	unknown	Pseudomonadota / Gammaproteobacteria	1	marine sediment	marine sediment	I
nosZR_276	GACCCGCGAAGTCGACGGCAAGTGGCTGATCTCGCTGTGCAAGTTCTCCAAGGACCGTTTCCTGCCGGTG	FJ227255.1	100	100	Uncultured bacterium	unknown	Pseudomonadota / Gammaproteobacteria	1	marine sediment	marine sediment	I
nosZR_277	GACCAAGGAAGCGGACGGCAGGTGGCTCATGTCGCTCAATAAGTTTTCCAAGGACCGATTTTTGAATGTC	FJ227271.1	100	100	Uncultured bacterium	unknown	unknown	1	marine sediment	marine sediment	I
nosZR_278	AAGCATGAAGCCATGGGGTAAATATCTGGTCGCTCTCAACAAAATGACCAAAGATCGCTATCTTTCTACT	JADHUM010000057.1	100	100	Candidatus Marinimicrobia	unknown	(FCB) Candidatus Marinimicrobia	1	Fresh water & Estuarys	Fresh water & Estuarys	II
nosZR_279	GACGCTGGATGCCGCGCCGAAGTACTACATCTCGATGAACAAGTTCTCGAAGGATCGGTTCCTCAACGTC	FJ227224.1	100	100	Uncultured bacterium	unknown	Pseudomonadota / Alphaproteobacteria	1	marine sediment	marine sediment	I
nosZR_280	ATCAGCTAAACCTGCTGGTAAATATGTGATTGCACTTAATAAGCTATCCATCGACAGGTTTAATCCCGTG	CP001968.1	100	100	Denitrovibrio acetiphilus DSM 12809	Denitrovibrio / Geovibrionaceae	Deferribacterota / Deferribacteres	1	terrestrial	terrestrial	II
